# Supplementary material for: Host blood-based biosignatures for subclinical TB and incipient TB: A prospective study of adult TB household contacts in Southern India
Source: Front Immunol. 2023 Jan 11;13:1051963. doi: 10.3389/fimmu.2022.1051963 (PMC9876034; doi:10.3389/fimmu.2022.1051963)
Supplement: Supplementary file 2 [file Table_1.xlsx]

## Sheet: Supplementary Table 1
Supplementary Table 1: Differentially expressed between distinct stages across the TB disease spectrum
Ensembl ID	Genename	p-value	q-value
ENSG00000000419.12	DPM1	0.00204317	0.0141161
ENSG00000000460.16	C1orf112	0.000384789	0.00364372
ENSG00000000938.12	FGR	2.22e-07	8.56e-06
ENSG00000000971.15	CFH	0.00736632	0.0394664
ENSG00000001084.10	GCLC	0.00238479	0.016023
ENSG00000001460.17	STPG1	0.000532438	0.00474773
ENSG00000001461.16	NIPAL3	3.76e-07	1.3e-05
ENSG00000001497.16	LAS1L	0.000412881	0.00386728
ENSG00000001561.6	ENPP4	1.99e-05	0.000327567
ENSG00000001629.9	ANKIB1	0.000446029	0.00411194
ENSG00000001631.15	KRIT1	0.00012646	0.0014824
ENSG00000002549.12	LAP3	0.000683605	0.00582837
ENSG00000002586.18	CD99	1.39e-09	2.06e-07
ENSG00000002586.18_PAR_Y	CD99	3.5e-05	0.000521356
ENSG00000002587.9	HS3ST1	6.82e-05	0.000894962
ENSG00000002822.15	MAD1L1	0.000448471	0.00412575
ENSG00000002834.17	LASP1	0.000103894	0.00126325
ENSG00000002919.14	SNX11	0.000185925	0.00202076
ENSG00000002933.7	TMEM176A	0.0081986	0.0429092
ENSG00000003096.14	KLHL13	0.0010793	0.00843322
ENSG00000003249.13	DBNDD1	0.0010584	0.00830054
ENSG00000003393.14	ALS2	0.00575434	0.032503
ENSG00000003402.19	CFLAR	0.000326693	0.00319401
ENSG00000003509.15	NDUFAF7	0.00272179	0.0178368
ENSG00000004059.10	ARF5	0.000254468	0.00260497
ENSG00000004139.13	SARM1	0.000477959	0.00433716
ENSG00000004455.16	AK2	0.0038386	0.0235366
ENSG00000004487.15	KDM1A	0.00107225	0.00838867
ENSG00000004660.14	CAMKK1	0.00650209	0.0357005
ENSG00000004700.15	RECQL	0.000403807	0.00379679
ENSG00000004766.15	VPS50	4.34e-08	2.4e-06
ENSG00000004776.12	HSPB6	0.00481162	0.0282633
ENSG00000004809.13	SLC22A16	0.00921125	0.0471379
ENSG00000004897.11	CDC27	4.54e-05	0.000643248
ENSG00000004975.11	DVL2	3.49e-05	0.000519478
ENSG00000005001.9	PRSS22	0.00708204	0.0382264
ENSG00000005007.12	UPF1	4.8e-05	0.000671386
ENSG00000005022.5	SLC25A5	0.00217244	0.014868
ENSG00000005059.15	MCUB	3.79e-06	8.44e-05
ENSG00000005075.15	POLR2J	0.000669103	0.00572273
ENSG00000005100.12	DHX33	9.15e-05	0.00113799
ENSG00000005156.11	LIG3	0.000398426	0.003754
ENSG00000005175.9	RPAP3	0.00353245	0.0220058
ENSG00000005187.11	ACSM3	2.16e-07	8.35e-06
ENSG00000005206.16	SPPL2B	4.02e-05	0.00058273
ENSG00000005238.19	FAM214B	0.000552431	0.00488407
ENSG00000005249.12	PRKAR2B	1.24e-06	3.41e-05
ENSG00000005339.14	CREBBP	0.00138077	0.0103018
ENSG00000005381.7	MPO	0.000108466	0.00130544
ENSG00000005436.13	GCFC2	3.18e-10	6.59e-08
ENSG00000005448.16	WDR54	2.71e-05	0.000420893
ENSG00000005469.11	CROT	0.000140995	0.00161374
ENSG00000005471.15	ABCB4	0.00015223	0.00171269
ENSG00000005486.16	RHBDD2	0.000460332	0.00420419
ENSG00000005513.9	SOX8	0.00318346	0.0202388
ENSG00000005700.14	IBTK	3.8e-07	1.32e-05
ENSG00000005801.16	ZNF195	1.24e-07	5.4e-06
ENSG00000005810.17	MYCBP2	0.00886295	0.0456585
ENSG00000005812.10	FBXL3	8.22e-05	0.00104423
ENSG00000005889.15	ZFX	0.00610999	0.0339839
ENSG00000005893.15	LAMP2	0.000221349	0.00232533
ENSG00000005961.17	ITGA2B	6.43e-06	0.000130007
ENSG00000006007.11	GDE1	0.00285386	0.0185422
ENSG00000006015.17	C19orf60	0.000199993	0.00214165
ENSG00000006025.11	OSBPL7	6.53e-06	0.000131707
ENSG00000006047.12	YBX2	0.00597226	0.0333946
ENSG00000006062.14	MAP3K14	0.00646801	0.0355672
ENSG00000006194.9	ZNF263	3.9e-07	1.34e-05
ENSG00000006432.15	MAP3K9	0.000498365	0.00449111
ENSG00000006451.7	RALA	7.16e-07	2.19e-05
ENSG00000006459.10	KDM7A	0.0035345	0.0220114
ENSG00000006555.10	TTC22	4.47e-05	0.000635098
ENSG00000006576.16	PHTF2	1.75e-05	0.000294731
ENSG00000006607.13	FARP2	0.00354126	0.0220427
ENSG00000006625.17	GGCT	0.0092631	0.0473509
ENSG00000006634.7	DBF4	1.72e-06	4.41e-05
ENSG00000006695.10	COX10	0.000212404	0.00225087
ENSG00000006712.14	PAF1	1.74e-05	0.000293884
ENSG00000007129.17	CEACAM21	3.16e-07	1.14e-05
ENSG00000007168.12	PAFAH1B1	0.000602215	0.00524675
ENSG00000007237.18	GAS7	6.01e-08	3.04e-06
ENSG00000007255.10	TRAPPC6A	0.000229119	0.00238969
ENSG00000007264.14	MATK	1.6e-08	1.11e-06
ENSG00000007312.12	CD79B	2.11e-05	0.000343655
ENSG00000007350.16	TKTL1	0.00058318	0.00510714
ENSG00000007376.7	RPUSD1	0.00977873	0.0494307
ENSG00000007392.16	LUC7L	1.32e-08	9.85e-07
ENSG00000007516.13	BAIAP3	0.00389983	0.0238431
ENSG00000007520.3	TSR3	0.00667297	0.0364265
ENSG00000007545.15	CRAMP1	0.0010807	0.00843902
ENSG00000007968.6	E2F2	3.55e-10	7.23e-08
ENSG00000008130.15	NADK	1.06e-05	0.000196219
ENSG00000008226.19	DLEC1	0.00582817	0.032789
ENSG00000008277.14	ADAM22	1.42e-05	0.000248832
ENSG00000008282.8	SYPL1	0.00062793	0.00542344
ENSG00000008323.15	PLEKHG6	0.00414267	0.0250688
ENSG00000008324.11	SS18L2	0.000223074	0.00233862
ENSG00000008405.11	CRY1	0.000990031	0.0078723
ENSG00000008438.4	PGLYRP1	0.00220939	0.0150647
ENSG00000008516.16	MMP25	0.000254748	0.00260679
ENSG00000008710.19	PKD1	1.32e-06	3.57e-05
ENSG00000008853.16	RHOBTB2	0.00355084	0.0220942
ENSG00000008869.11	HEATR5B	0.000766402	0.0063969
ENSG00000008952.16	SEC62	0.00555311	0.0316305
ENSG00000008988.9	RPS20	0.000441765	0.00407632
ENSG00000009335.17	UBE3C	0.00544347	0.0311404
ENSG00000009413.15	REV3L	0.00307316	0.0196727
ENSG00000009780.15	FAM76A	2.37e-07	9.01e-06
ENSG00000009790.14	TRAF3IP3	3.14e-06	7.23e-05
ENSG00000009954.10	BAZ1B	0.000537226	0.00478204
ENSG00000010017.12	RANBP9	0.00325312	0.0205981
ENSG00000010030.13	ETV7	0.000316376	0.00311167
ENSG00000010244.18	ZNF207	0.000391307	0.00369924
ENSG00000010282.14	HHATL	0.000295496	0.00293639
ENSG00000010310.8	GIPR	0.00513792	0.0297847
ENSG00000010327.10	STAB1	0.00071867	0.00606653
ENSG00000010361.13	FUZ	0.00446343	0.0265614
ENSG00000010539.11	ZNF200	0.00726639	0.0390378
ENSG00000010626.14	LRRC23	0.000166865	0.00184834
ENSG00000010704.18	HFE	2.08e-05	0.000339015
ENSG00000010803.16	SCMH1	4.43e-07	1.48e-05
ENSG00000010810.17	FYN	0.00555487	0.0316305
ENSG00000010932.16	FMO1	0.00837634	0.0436554
ENSG00000011007.12	ELOA	0.0095836	0.0486473
ENSG00000011105.12	TSPAN9	0.000606764	0.00527195
ENSG00000011114.14	BTBD7	9.74e-09	7.83e-07
ENSG00000011143.16	MKS1	0.00506125	0.0294375
ENSG00000011198.7	ABHD5	0.000644697	0.00554193
ENSG00000011201.11	ANOS1	9.48e-06	0.000178803
ENSG00000011258.15	MBTD1	1.53e-05	0.000265388
ENSG00000011260.13	UTP18	0.00115718	0.00891782
ENSG00000011275.18	RNF216	2.75e-06	6.5e-05
ENSG00000011295.15	TTC19	3.61e-07	1.27e-05
ENSG00000011304.19	PTBP1	0.00138925	0.0103523
ENSG00000011405.13	PIK3C2A	0.000716196	0.00605229
ENSG00000011422.11	PLAUR	1.01e-06	2.89e-05
ENSG00000011451.17	WIZ	0.000455921	0.0041755
ENSG00000011454.16	RABGAP1	0.00363348	0.0225093
ENSG00000011485.14	PPP5C	0.000274421	0.00276748
ENSG00000011523.13	CEP68	7.61e-05	0.000982455
ENSG00000011566.14	MAP4K3	0.000514583	0.00461032
ENSG00000011600.11	TYROBP	6.4e-07	2e-05
ENSG00000011638.10	TMEM159	0.00366346	0.0226565
ENSG00000012048.20	BRCA1	0.0036121	0.0224042
ENSG00000012061.15	ERCC1	0.00163601	0.0117712
ENSG00000012124.16	CD22	9.12e-06	0.000173447
ENSG00000012174.11	MBTPS2	0.000255342	0.00261129
ENSG00000012223.12	LTF	0.00510219	0.0296248
ENSG00000012232.8	EXTL3	0.000199151	0.00213397
ENSG00000012779.10	ALOX5	1.4e-11	7.08e-09
ENSG00000012822.15	CALCOCO1	8.46e-05	0.00106877
ENSG00000012963.14	UBR7	7.24e-08	3.54e-06
ENSG00000012983.11	MAP4K5	3.02e-06	6.98e-05
ENSG00000013275.7	PSMC4	7.56e-10	1.28e-07
ENSG00000013364.18	MVP	2.9e-09	3.31e-07
ENSG00000013374.15	NUB1	0.000166825	0.0018483
ENSG00000013375.15	PGM3	0.00183071	0.0129058
ENSG00000013392.7	RWDD2A	0.00924606	0.0472809
ENSG00000013441.15	CLK1	0.0085875	0.0445144
ENSG00000013523.9	ANGEL1	0.00210174	0.0144658
ENSG00000013561.17	RNF14	0.00166414	0.0119247
ENSG00000013583.8	HEBP1	0.00989154	0.0499016
ENSG00000013725.14	CD6	2.85e-08	1.73e-06
ENSG00000013810.18	TACC3	6.26e-05	0.00083495
ENSG00000014123.9	UFL1	9.87e-05	0.00121045
ENSG00000014138.8	POLA2	0.00459251	0.0271834
ENSG00000014164.6	ZC3H3	1.14e-14	3.05e-11
ENSG00000014216.15	CAPN1	2.27e-06	5.54e-05
ENSG00000014824.13	SLC30A9	2.1e-06	5.21e-05
ENSG00000014919.12	COX15	1.69e-05	0.000287045
ENSG00000015133.18	CCDC88C	4.88e-06	0.000103737
ENSG00000015171.19	ZMYND11	6.34e-08	3.17e-06
ENSG00000015285.10	WAS	3.91e-09	4.08e-07
ENSG00000015475.18	BID	0.000591235	0.00516258
ENSG00000015479.18	MATR3	0.00209273	0.0144154
ENSG00000015532.9	XYLT2	3.92e-07	1.34e-05
ENSG00000015676.17	NUDCD3	2.82e-05	0.000434469
ENSG00000017260.19	ATP2C1	0.000635508	0.00547774
ENSG00000017483.14	SLC38A5	0.00045502	0.00416915
ENSG00000018189.12	RUFY3	5.33e-05	0.000732579
ENSG00000018280.16	SLC11A1	0.00782872	0.0414034
ENSG00000018510.13	AGPS	0.000255881	0.00261553
ENSG00000018610.13	CXorf56	0.00145235	0.0107273
ENSG00000018699.11	TTC27	8.48e-05	0.00107024
ENSG00000018869.16	ZNF582	1.91e-05	0.000317256
ENSG00000019169.10	MARCO	0.00083127	0.00683743
ENSG00000019485.13	PRDM11	1.09e-05	0.000200579
ENSG00000020129.15	NCDN	0.000152523	0.00171561
ENSG00000020256.19	ZFP64	0.000416344	0.00389398
ENSG00000020426.10	MNAT1	1.32e-05	0.000234697
ENSG00000020633.18	RUNX3	0.00020622	0.00219631
ENSG00000020922.12	MRE11	0.000136209	0.00157076
ENSG00000021300.13	PLEKHB1	0.00211094	0.0145173
ENSG00000021355.12	SERPINB1	0.00201878	0.0139723
ENSG00000021574.11	SPAST	0.00313818	0.0200009
ENSG00000021776.10	AQR	0.000454594	0.00416674
ENSG00000022277.12	RTFDC1	9.22e-10	1.5e-07
ENSG00000022556.15	NLRP2	1.25e-07	5.44e-06
ENSG00000022840.15	RNF10	0.000640498	0.00551236
ENSG00000023041.11	ZDHHC6	0.000680109	0.00580613
ENSG00000023191.16	RNH1	7.23e-10	1.25e-07
ENSG00000023228.13	NDUFS1	1.23e-08	9.31e-07
ENSG00000023287.12	RB1CC1	0.00343086	0.0214842
ENSG00000023330.14	ALAS1	4.6e-05	0.000648829
ENSG00000023445.13	BIRC3	2.33e-06	5.67e-05
ENSG00000023516.8	AKAP11	1.94e-05	0.000320644
ENSG00000023892.10	DEF6	0.00847369	0.0440591
ENSG00000024048.10	UBR2	0.000143036	0.00163235
ENSG00000025039.14	RRAGD	0.000447651	0.0041224
ENSG00000025156.12	HSF2	3.06e-08	1.83e-06
ENSG00000025293.16	PHF20	0.00423512	0.0255281
ENSG00000025708.13	TYMP	6.61e-06	0.000133082
ENSG00000025770.18	NCAPH2	7.92e-05	0.00101168
ENSG00000025772.7	TOMM34	0.00989346	0.0499016
ENSG00000025796.13	SEC63	2.31e-05	0.000370335
ENSG00000025800.13	KPNA6	0.00058186	0.00509733
ENSG00000026508.17	CD44	0.000424313	0.00395327
ENSG00000027075.14	PRKCH	0.000109446	0.00131505
ENSG00000027869.11	SH2D2A	0.000523811	0.00468558
ENSG00000028137.18	TNFRSF1B	8.51e-06	0.000163804
ENSG00000028203.17	VEZT	0.00036602	0.00349591
ENSG00000028310.17	BRD9	0.00625208	0.0346304
ENSG00000028528.14	SNX1	2.43e-06	5.86e-05
ENSG00000029363.16	BCLAF1	0.000134018	0.00155275
ENSG00000029364.11	SLC39A9	0.00155328	0.011299
ENSG00000029725.16	RABEP1	0.00039406	0.00371975
ENSG00000030066.13	NUP160	0.000371285	0.0035369
ENSG00000030419.16	IKZF2	2.65e-13	3.45e-10
ENSG00000030582.17	GRN	4.16e-08	2.32e-06
ENSG00000031003.10	FAM13B	5.55e-05	0.000755367
ENSG00000031691.6	CENPQ	1.25e-05	0.00022462
ENSG00000032219.18	ARID4A	0.00151444	0.011075
ENSG00000033030.13	ZCCHC8	0.000146972	0.00166531
ENSG00000033170.16	FUT8	2.51e-05	0.000395077
ENSG00000033178.12	UBA6	2.76e-05	0.000426639
ENSG00000033327.12	GAB2	2.71e-05	0.000421221
ENSG00000033627.16	ATP6V0A1	3.15e-05	0.000476763
ENSG00000033800.13	PIAS1	0.000851676	0.00696789
ENSG00000033867.16	SLC4A7	1.38e-08	1.01e-06
ENSG00000034053.14	APBA2	0.000177596	0.00194687
ENSG00000034152.18	MAP2K3	0.00913325	0.0468047
ENSG00000034510.5	TMSB10	0.00940649	0.0478819
ENSG00000034533.11	ASTE1	4.94e-10	9.22e-08
ENSG00000034677.12	RNF19A	0.000307851	0.00303663
ENSG00000034693.14	PEX3	0.00247596	0.0165079
ENSG00000034713.7	GABARAPL2	0.00364925	0.0225878
ENSG00000035115.21	SH3YL1	0.000767053	0.00640129
ENSG00000035141.7	FAM136A	0.00149313	0.0109585
ENSG00000035403.17	VCL	0.00180564	0.0127714
ENSG00000035687.9	ADSS	0.00104614	0.00822719
ENSG00000035720.7	STAP1	9.92e-08	4.55e-06
ENSG00000035862.12	TIMP2	1.43e-06	3.81e-05
ENSG00000035928.15	RFC1	0.00162479	0.0117037
ENSG00000036054.12	TBC1D23	0.0012158	0.00928323
ENSG00000036257.12	CUL3	0.00420197	0.0253539
ENSG00000036448.9	MYOM2	0.000803961	0.00665257
ENSG00000036530.8	CYP46A1	0.000637075	0.00548939
ENSG00000036549.12	ZZZ3	4.69e-06	0.000100578
ENSG00000037042.8	TUBG2	0.00699581	0.0378519
ENSG00000037474.14	NSUN2	3.14e-05	0.000475379
ENSG00000037749.11	MFAP3	0.00695629	0.0376901
ENSG00000037757.13	MRI1	0.00103021	0.00812438
ENSG00000038210.12	PI4K2B	0.00210502	0.0144864
ENSG00000038219.12	BOD1L1	0.00692643	0.0375484
ENSG00000038427.15	VCAN	7.67e-06	0.000150691
ENSG00000039123.15	SKIV2L2	1.33e-06	3.59e-05
ENSG00000039650.11	PNKP	0.00576796	0.0325583
ENSG00000040199.18	PHLPP2	6.92e-05	0.000907487
ENSG00000040275.16	SPDL1	5.3e-05	0.000730521
ENSG00000040608.13	RTN4R	0.000606194	0.0052697
ENSG00000040633.12	PHF23	2.6e-07	9.73e-06
ENSG00000041802.10	LSG1	0.00123424	0.00939864
ENSG00000042088.13	TDP1	1.73e-07	7.02e-06
ENSG00000042317.16	SPATA7	0.000104366	0.00126778
ENSG00000042493.15	CAPG	0.0023327	0.0157404
ENSG00000042753.11	AP2S1	0.000888375	0.00720123
ENSG00000042980.12	ADAM28	7.93e-08	3.79e-06
ENSG00000043093.13	DCUN1D1	0.000738262	0.00620169
ENSG00000043143.20	JADE2	1.99e-05	0.000327567
ENSG00000043462.11	LCP2	1.91e-07	7.59e-06
ENSG00000044115.20	CTNNA1	9.8e-07	2.81e-05
ENSG00000044574.7	HSPA5	0.000707514	0.00599086
ENSG00000046647.13	GEMIN8	0.00336454	0.0211444
ENSG00000046651.14	OFD1	0.000602962	0.00525147
ENSG00000046653.14	GPM6B	3.23e-08	1.9e-06
ENSG00000047188.15	YTHDC2	1.67e-05	0.000284941
ENSG00000047230.14	CTPS2	0.00383565	0.0235265
ENSG00000047249.17	ATP6V1H	0.00132722	0.00998563
ENSG00000047315.15	POLR2B	0.00426993	0.0256862
ENSG00000047346.12	FAM214A	2.71e-06	6.43e-05
ENSG00000047365.11	ARAP2	0.000844	0.00692088
ENSG00000047410.13	TPR	0.00189493	0.0132721
ENSG00000047621.11	C12orf4	0.0004485	0.00412575
ENSG00000047634.14	SCML1	6.32e-05	0.000841116
ENSG00000047644.18	WWC3	7.96e-05	0.00101514
ENSG00000047932.13	GOPC	1.57e-05	0.000271342
ENSG00000048028.11	USP28	0.000286941	0.00286987
ENSG00000048052.21	HDAC9	0.00803314	0.0422126
ENSG00000048162.20	NOP16	4.02e-05	0.00058273
ENSG00000048342.15	CC2D2A	0.00113252	0.0087617
ENSG00000048405.9	ZNF800	2.82e-06	6.62e-05
ENSG00000048649.13	RSF1	0.00220984	0.0150647
ENSG00000048828.16	FAM120A	0.00309954	0.0198192
ENSG00000048991.16	R3HDM1	5.25e-06	0.000110257
ENSG00000049089.13	COL9A2	0.000347683	0.00335603
ENSG00000049167.13	ERCC8	1.63e-06	4.24e-05
ENSG00000049192.14	ADAMTS6	0.000137038	0.00157733
ENSG00000049239.12	H6PD	0.00829753	0.0433201
ENSG00000049245.12	VAMP3	0.00340005	0.0213292
ENSG00000049323.15	LTBP1	0.000633899	0.00546763
ENSG00000049618.22	ARID1B	0.00300168	0.0193099
ENSG00000049656.13	CLPTM1L	4.65e-06	9.99e-05
ENSG00000049769.12	PPP1R3F	1.45e-08	1.04e-06
ENSG00000049883.14	PTCD2	4.44e-06	9.6e-05
ENSG00000050344.8	NFE2L3	3e-05	0.000458843
ENSG00000050405.13	LIMA1	3.72e-05	0.000546699
ENSG00000050426.15	LETMD1	0.00010662	0.00128871
ENSG00000050438.16	SLC4A8	0.0018213	0.0128554
ENSG00000050748.17	MAPK9	0.000278555	0.00280138
ENSG00000051128.18	HOMER3	0.00873772	0.0451551
ENSG00000051382.8	PIK3CB	0.00658541	0.0360529
ENSG00000051523.10	CYBA	5.32e-05	0.000732184
ENSG00000051596.9	THOC3	0.00386222	0.0236586
ENSG00000051825.14	MPHOSPH9	4.34e-06	9.41e-05
ENSG00000052723.11	SIKE1	9.33e-06	0.000176488
ENSG00000052749.13	RRP12	0.000593663	0.00518201
ENSG00000052795.12	FNIP2	0.00577416	0.0325788
ENSG00000052802.12	MSMO1	2.25e-07	8.64e-06
ENSG00000052841.14	TTC17	0.00425629	0.0256132
ENSG00000053372.4	MRTO4	1.92e-05	0.000317879
ENSG00000053438.8	NNAT	0.00014647	0.00166036
ENSG00000053501.12	USE1	0.00583326	0.0328104
ENSG00000053770.11	AP5M1	5.3e-06	0.000110997
ENSG00000053900.10	ANAPC4	0.00300593	0.0193323
ENSG00000053918.15	KCNQ1	1.27e-10	3.55e-08
ENSG00000054116.11	TRAPPC3	0.00987688	0.0498328
ENSG00000054118.13	THRAP3	0.000427577	0.00397626
ENSG00000054267.21	ARID4B	0.0031012	0.0198227
ENSG00000054277.13	OPN3	0.000437721	0.00404633
ENSG00000054282.15	SDCCAG8	3.06e-09	3.41e-07
ENSG00000054356.13	PTPRN	0.00373302	0.0229917
ENSG00000054392.12	HHAT	5.32e-05	0.000732184
ENSG00000054523.17	KIF1B	2.46e-06	5.9e-05
ENSG00000054654.16	SYNE2	0.000903386	0.0073089
ENSG00000055044.10	NOP58	4.8e-09	4.66e-07
ENSG00000055147.18	FAM114A2	0.00261755	0.017253
ENSG00000055163.19	CYFIP2	0.000410876	0.00385477
ENSG00000055483.19	USP36	1.4e-06	3.75e-05
ENSG00000055917.15	PUM2	0.000127866	0.00149647
ENSG00000055950.16	MRPL43	1.38e-05	0.000243506
ENSG00000056050.6	HPF1	0.00570156	0.0322873
ENSG00000056097.15	ZFR	0.00133931	0.0100513
ENSG00000056277.15	ZNF280C	6.75e-05	0.000886669
ENSG00000056558.10	TRAF1	1.39e-05	0.00024559
ENSG00000056586.15	RC3H2	7.9e-05	0.00100934
ENSG00000057252.12	SOAT1	0.00778396	0.0412095
ENSG00000057663.14	ATG5	9.32e-06	0.000176488
ENSG00000057935.13	MTA3	1.79e-06	4.56e-05
ENSG00000058063.15	ATP11B	0.0061991	0.0344006
ENSG00000058272.16	PPP1R12A	0.00318004	0.0202221
ENSG00000058335.15	RASGRF1	7.67e-05	0.000987183
ENSG00000058453.16	CROCC	7.7e-05	0.000990698
ENSG00000058600.15	POLR3E	4.87e-07	1.59e-05
ENSG00000058729.10	RIOK2	5.14e-06	0.000108501
ENSG00000058799.14	YIPF1	9.69e-08	4.46e-06
ENSG00000058804.11	NDC1	9.69e-06	0.000181703
ENSG00000059122.16	FLYWCH1	0.000907933	0.0073364
ENSG00000059377.16	TBXAS1	3.48e-06	7.87e-05
ENSG00000059573.8	ALDH18A1	0.0026799	0.0176206
ENSG00000059588.9	TARBP1	4.01e-07	1.37e-05
ENSG00000059758.7	CDK17	0.00182502	0.0128763
ENSG00000059769.19	DNAJC25	0.00872238	0.0450987
ENSG00000059804.15	SLC2A3	4.55e-06	9.8e-05
ENSG00000059915.16	PSD	0.00367707	0.0227268
ENSG00000060069.16	CTDP1	1.45e-14	3.52e-11
ENSG00000060138.12	YBX3	0.00405692	0.024626
ENSG00000060339.13	CCAR1	0.000367696	0.00350862
ENSG00000060491.16	OGFR	3.26e-06	7.45e-05
ENSG00000060558.3	GNA15	8.43e-06	0.000162742
ENSG00000060688.12	SNRNP40	3.29e-05	0.000493944
ENSG00000060749.14	QSER1	0.000303923	0.00300487
ENSG00000060971.17	ACAA1	0.00383062	0.0235018
ENSG00000060982.14	BCAT1	0.00412934	0.025006
ENSG00000061794.12	MRPS35	0.00012513	0.00147087
ENSG00000061936.9	SFSWAP	0.00360248	0.0223499
ENSG00000061987.14	MON2	0.0004513	0.00414551
ENSG00000062194.15	GPBP1	0.00405672	0.024626
ENSG00000062282.14	DGAT2	5.13e-06	0.000108394
ENSG00000062524.15	LTK	0.000923312	0.00744058
ENSG00000062598.17	ELMO2	2.19e-05	0.000353778
ENSG00000062650.17	WAPL	0.00266087	0.0175136
ENSG00000062725.9	APPBP2	0.000359038	0.00344324
ENSG00000062822.12	POLD1	0.000127035	0.00148811
ENSG00000063046.17	EIF4B	0.000217254	0.00229186
ENSG00000063127.15	SLC6A16	0.000297471	0.00295198
ENSG00000063176.15	SPHK2	0.00556685	0.031676
ENSG00000063177.12	RPL18	0.000494635	0.00446541
ENSG00000063180.8	CA11	2.6e-06	6.19e-05
ENSG00000063245.14	EPN1	0.00058679	0.00513522
ENSG00000063322.13	MED29	0.000196339	0.00210962
ENSG00000063587.13	ZNF275	1.45e-05	0.000252959
ENSG00000063601.16	MTMR1	0.00280961	0.0183126
ENSG00000063660.8	GPC1	0.00590078	0.0331024
ENSG00000064102.14	INTS13	1.83e-05	0.000306852
ENSG00000064313.11	TAF2	0.000236062	0.00245005
ENSG00000064419.13	TNPO3	0.007061	0.0381276
ENSG00000064490.13	RFXANK	0.000864953	0.00705293
ENSG00000064545.14	TMEM161A	1.12e-06	3.15e-05
ENSG00000064547.13	LPAR2	0.000414812	0.00388179
ENSG00000064601.16	CTSA	5.58e-10	1.01e-07
ENSG00000064607.16	SUGP2	9.74e-05	0.00119759
ENSG00000064651.13	SLC12A2	1.83e-05	0.000306852
ENSG00000064666.14	CNN2	0.00440507	0.026308
ENSG00000064703.11	DDX20	4.75e-07	1.57e-05
ENSG00000064726.9	BTBD1	0.000936721	0.00752116
ENSG00000064763.10	FAR2	0.000945111	0.00757309
ENSG00000064886.13	CHI3L2	0.000308804	0.00304543
ENSG00000064932.15	SBNO2	8.34e-13	8.33e-10
ENSG00000064933.17	PMS1	5.67e-07	1.81e-05
ENSG00000064989.12	CALCRL	0.00894586	0.0460065
ENSG00000064995.16	TAF11	5.33e-05	0.00073253
ENSG00000065029.14	ZNF76	0.00108973	0.00848999
ENSG00000065150.18	IPO5	1.08e-05	0.000199051
ENSG00000065183.15	WDR3	0.000392035	0.0037033
ENSG00000065548.17	ZC3H15	0.00272893	0.0178752
ENSG00000065600.12	TMEM206	0.00228969	0.0154954
ENSG00000065618.18	COL17A1	0.00163836	0.0117831
ENSG00000065675.14	PRKCQ	3.66e-06	8.2e-05
ENSG00000065717.14	TLE2	5.93e-06	0.000121944
ENSG00000065802.11	ASB1	0.00565929	0.0320943
ENSG00000065809.13	FAM107B	1.01e-05	0.000188792
ENSG00000065882.15	TBC1D1	2.53e-07	9.5e-06
ENSG00000065883.14	CDK13	0.000930699	0.0074886
ENSG00000065923.9	SLC9A7	0.000236392	0.00245189
ENSG00000066044.14	ELAVL1	0.000964058	0.00769825
ENSG00000066084.12	DIP2B	0.00895947	0.0460672
ENSG00000066135.12	KDM4A	0.00424904	0.0255787
ENSG00000066136.20	NFYC	1.02e-09	1.63e-07
ENSG00000066279.17	ASPM	0.00741628	0.0396675
ENSG00000066294.14	CD84	9.84e-05	0.00120659
ENSG00000066322.14	ELOVL1	1.43e-08	1.03e-06
ENSG00000066336.11	SPI1	6.8e-08	3.36e-06
ENSG00000066379.14	ZNRD1	2.26e-09	2.8e-07
ENSG00000066422.4	ZBTB11	0.000341624	0.00331011
ENSG00000066427.21	ATXN3	0.00435715	0.0260967
ENSG00000066468.22	FGFR2	1.21e-05	0.000217677
ENSG00000066557.5	LRRC40	0.000169523	0.00187289
ENSG00000066583.11	ISOC1	0.00768265	0.0407749
ENSG00000066651.18	TRMT11	7.33e-06	0.000145278
ENSG00000066654.13	THUMPD1	1.71e-06	4.39e-05
ENSG00000066697.14	MSANTD3	0.00604728	0.0337156
ENSG00000066739.11	ATG2B	0.00648078	0.0356142
ENSG00000066777.8	ARFGEF1	0.000750647	0.00628912
ENSG00000066855.15	MTFR1	8.56e-05	0.00107763
ENSG00000066933.15	MYO9A	0.000569868	0.00501039
ENSG00000067064.10	IDI1	0.00683686	0.0371657
ENSG00000067167.7	TRAM1	1.89e-05	0.000314423
ENSG00000067177.14	PHKA1	0.000112399	0.00134324
ENSG00000067182.7	TNFRSF1A	3.12e-08	1.85e-06
ENSG00000067191.15	CACNB1	0.00237877	0.015994
ENSG00000067225.17	PKM	2.98e-08	1.8e-06
ENSG00000067248.9	DHX29	0.00155705	0.0113151
ENSG00000067334.13	DNTTIP2	0.00392857	0.0239785
ENSG00000067445.20	TRO	0.000852332	0.00697012
ENSG00000067533.5	RRP15	1.4e-08	1.02e-06
ENSG00000067560.10	RHOA	4.37e-11	1.55e-08
ENSG00000067596.10	DHX8	2.34e-07	8.92e-06
ENSG00000067840.12	PDZD4	0.000658322	0.00563811
ENSG00000067900.7	ROCK1	0.00193878	0.0135289
ENSG00000067955.13	CBFB	1.4e-07	5.97e-06
ENSG00000067992.12	PDK3	3.64e-08	2.08e-06
ENSG00000068024.16	HDAC4	4.67e-05	0.000656949
ENSG00000068028.17	RASSF1	4.24e-05	0.000609095
ENSG00000068079.7	IFI35	0.000869594	0.00707603
ENSG00000068097.14	HEATR6	0.0076845	0.0407805
ENSG00000068120.14	COASY	8.72e-08	4.1e-06
ENSG00000068305.17	MEF2A	0.00550157	0.0313922
ENSG00000068308.13	OTUD5	0.000227192	0.00237348
ENSG00000068323.16	TFE3	7.39e-07	2.25e-05
ENSG00000068400.13	GRIPAP1	3.04e-05	0.000463051
ENSG00000068438.14	FTSJ1	0.00768069	0.0407688
ENSG00000068654.15	POLR1A	0.000988811	0.00786629
ENSG00000068796.16	KIF2A	0.000484838	0.00438864
ENSG00000068831.18	RASGRP2	0.000126144	0.00147972
ENSG00000068885.14	IFT80	1.28e-05	0.000228901
ENSG00000068903.19	SIRT2	4.09e-09	4.17e-07
ENSG00000068912.13	ERLEC1	0.00151249	0.0110639
ENSG00000069248.11	NUP133	0.00142563	0.0105677
ENSG00000069275.12	NUCKS1	1.66e-08	1.14e-06
ENSG00000069329.16	VPS35	0.00017797	0.0019497
ENSG00000069345.11	DNAJA2	0.00962736	0.048811
ENSG00000069399.14	BCL3	7.6e-07	2.3e-05
ENSG00000069493.14	CLEC2D	8.78e-12	5.02e-09
ENSG00000069509.5	FUNDC1	0.000645569	0.00554755
ENSG00000069667.15	RORA	4.12e-05	0.000595864
ENSG00000069696.6	DRD4	3.1e-08	1.84e-06
ENSG00000069764.9	PLA2G10	0.000253208	0.00259451
ENSG00000069956.11	MAPK6	0.000376611	0.0035796
ENSG00000069966.18	GNB5	0.000257669	0.00263033
ENSG00000069998.12	HDHD5	0.00334369	0.0210385
ENSG00000070018.8	LRP6	2.79e-09	3.23e-07
ENSG00000070031.3	SCT	0.000244155	0.00251814
ENSG00000070047.11	PHRF1	5.74e-08	2.95e-06
ENSG00000070061.14	IKBKAP	0.000110947	0.00132996
ENSG00000070081.15	NUCB2	4.11e-06	9e-05
ENSG00000070182.19	SPTB	0.00116363	0.00895745
ENSG00000070190.12	DAPP1	0.00193219	0.0134922
ENSG00000070214.15	SLC44A1	0.00645617	0.0355173
ENSG00000070367.15	EXOC5	3e-06	6.96e-05
ENSG00000070371.15	CLTCL1	0.00365897	0.022637
ENSG00000070413.19	DGCR2	0.00487166	0.0285222
ENSG00000070423.17	RNF126	1.69e-07	6.9e-06
ENSG00000070495.14	JMJD6	0.00185556	0.0130538
ENSG00000070718.11	AP3M2	0.0019024	0.0133152
ENSG00000070729.13	CNGB1	0.001065	0.00834461
ENSG00000070731.10	ST6GALNAC2	0.00483078	0.0283334
ENSG00000070756.15	PABPC1	0.00579076	0.0326363
ENSG00000070761.7	CFAP20	0.00106878	0.00836777
ENSG00000070770.8	CSNK2A2	0.00076174	0.00636572
ENSG00000070950.9	RAD18	8.83e-08	4.14e-06
ENSG00000071054.16	MAP4K4	4e-07	1.37e-05
ENSG00000071073.12	MGAT4A	3.12e-05	0.000472539
ENSG00000071082.10	RPL31	0.000920059	0.00742259
ENSG00000071127.16	WDR1	4.46e-05	0.00063401
ENSG00000071189.21	SNX13	0.00700003	0.0378667
ENSG00000071242.11	RPS6KA2	6.85e-07	2.12e-05
ENSG00000071243.15	ING3	0.00971843	0.0492139
ENSG00000071462.11	WBSCR22	1.39e-05	0.000245208
ENSG00000071537.13	SEL1L	0.00759804	0.0404431
ENSG00000071553.16	ATP6AP1	1.56e-06	4.09e-05
ENSG00000071564.14	TCF3	0.00311489	0.0198898
ENSG00000071575.11	TRIB2	2.41e-08	1.53e-06
ENSG00000071626.16	DAZAP1	1.7e-06	4.38e-05
ENSG00000071655.17	MBD3	5.49e-06	0.000114559
ENSG00000071794.15	HLTF	6.14e-05	0.000822317
ENSG00000071889.16	FAM3A	0.000112279	0.00134213
ENSG00000071894.16	CPSF1	0.000831888	0.0068414
ENSG00000071994.10	PDCD2	0.000166684	0.00184713
ENSG00000072062.13	PRKACA	2.68e-05	0.000417002
ENSG00000072071.16	ADGRL1	3.43e-07	1.21e-05
ENSG00000072110.13	ACTN1	3.29e-08	1.93e-06
ENSG00000072134.15	EPN2	3.63e-08	2.08e-06
ENSG00000072163.19	LIMS2	2.32e-06	5.64e-05
ENSG00000072195.14	SPEG	8.84e-06	0.000168946
ENSG00000072201.13	LNX1	0.00020777	0.00220912
ENSG00000072274.12	TFRC	0.000567085	0.00498764
ENSG00000072364.12	AFF4	0.000809086	0.00669063
ENSG00000072415.8	MPP5	2.06e-05	0.000336856
ENSG00000072422.16	RHOBTB1	0.00621428	0.0344547
ENSG00000072518.20	MARK2	0.000270483	0.00273481
ENSG00000072736.18	NFATC3	0.00281481	0.0183371
ENSG00000072756.16	TRNT1	1.17e-06	3.27e-05
ENSG00000072786.12	STK10	4.87e-06	0.000103546
ENSG00000072858.10	SIDT1	5.14e-10	9.48e-08
ENSG00000072864.14	NDE1	5.11e-11	1.72e-08
ENSG00000072952.18	MRVI1	0.00170791	0.0121886
ENSG00000073060.15	SCARB1	0.000818377	0.00675211
ENSG00000073331.17	ALPK1	1.09e-07	4.9e-06
ENSG00000073350.13	LLGL2	2.28e-07	8.75e-06
ENSG00000073417.14	PDE8A	4.71e-05	0.000659865
ENSG00000073536.17	NLE1	6.06e-06	0.000124151
ENSG00000073584.18	SMARCE1	3.14e-07	1.13e-05
ENSG00000073605.18	GSDMB	0.000136614	0.00157388
ENSG00000073614.12	KDM5A	0.00360632	0.022371
ENSG00000073737.16	DHRS9	2.09e-05	0.000340532
ENSG00000073849.14	ST6GAL1	4.15e-06	9.07e-05
ENSG00000073905.8	VDAC1P1	0.00618626	0.0343405
ENSG00000073921.17	PICALM	0.00104375	0.0082097
ENSG00000073969.18	NSF	1.34e-10	3.68e-08
ENSG00000074201.8	CLNS1A	0.000454005	0.00416285
ENSG00000074266.19	EED	0.00111416	0.0086406
ENSG00000074319.12	TSG101	3.84e-05	0.000561388
ENSG00000074356.16	NCBP3	0.000153219	0.00172191
ENSG00000074603.18	DPP8	6.44e-05	0.000853687
ENSG00000074621.13	SLC24A1	0.0042658	0.025666
ENSG00000074660.15	SCARF1	4.51e-16	2.15e-12
ENSG00000074695.5	LMAN1	0.000826066	0.00680121
ENSG00000074696.12	HACD3	4.83e-07	1.58e-05
ENSG00000074706.13	IPCEF1	0.00171099	0.0122037
ENSG00000074800.13	ENO1	7.64e-05	0.00098522
ENSG00000074935.13	TUBE1	1.16e-08	8.92e-07
ENSG00000074964.16	ARHGEF10L	0.000210273	0.00223229
ENSG00000074966.10	TXK	3.78e-05	0.000554388
ENSG00000075089.9	ACTR6	6.08e-06	0.000124416
ENSG00000075151.20	EIF4G3	0.000165221	0.00183372
ENSG00000075218.18	GTSE1	0.0043906	0.0262477
ENSG00000075239.13	ACAT1	0.00101984	0.00806649
ENSG00000075240.16	GRAMD4	0.00289709	0.0187699
ENSG00000075275.16	CELSR1	0.000234	0.00243212
ENSG00000075292.18	ZNF638	0.001679	0.0120177
ENSG00000075303.12	SLC25A40	0.000267405	0.00270584
ENSG00000075340.22	ADD2	0.00137942	0.0102947
ENSG00000075399.13	VPS9D1	5.04e-08	2.69e-06
ENSG00000075407.18	ZNF37A	1.75e-06	4.47e-05
ENSG00000075413.17	MARK3	0.00294373	0.0190067
ENSG00000075420.12	FNDC3B	0.000322148	0.00315928
ENSG00000075426.11	FOSL2	0.000222466	0.00233418
ENSG00000075568.16	TMEM131	0.00419727	0.0253389
ENSG00000075624.13	ACTB	5.64e-06	0.000117126
ENSG00000075711.20	DLG1	1.62e-08	1.12e-06
ENSG00000075785.12	RAB7A	3.54e-09	3.77e-07
ENSG00000075790.10	BCAP29	3.35e-07	1.19e-05
ENSG00000075826.16	SEC31B	0.00976593	0.0493984
ENSG00000075945.12	KIFAP3	0.00568845	0.0322273
ENSG00000075975.15	MKRN2	0.000745563	0.0062527
ENSG00000076053.10	RBM7	0.00553422	0.0315432
ENSG00000076108.11	BAZ2A	1.36e-05	0.000240385
ENSG00000076258.9	FMO4	0.0048986	0.0286355
ENSG00000076321.10	KLHL20	0.0015568	0.0113148
ENSG00000076351.12	SLC46A1	0.0022339	0.0151946
ENSG00000076382.16	SPAG5	0.00808364	0.0424385
ENSG00000076513.16	ANKRD13A	0.00170407	0.012168
ENSG00000076554.15	TPD52	4.08e-10	7.92e-08
ENSG00000076555.15	ACACB	0.000426069	0.00396455
ENSG00000076604.14	TRAF4	9.62e-13	9.31e-10
ENSG00000076662.9	ICAM3	0.000277644	0.00279445
ENSG00000076685.18	NT5C2	0.00337922	0.0212262
ENSG00000076944.15	STXBP2	1.06e-06	3.02e-05
ENSG00000077097.15	TOP2B	2.07e-05	0.00033865
ENSG00000077147.14	TM9SF3	2.85e-05	0.000439078
ENSG00000077150.18	NFKB2	1.99e-05	0.000327567
ENSG00000077232.17	DNAJC10	3.18e-07	1.15e-05
ENSG00000077238.13	IL4R	0.000322828	0.00316412
ENSG00000077254.14	USP33	0.00121174	0.00925636
ENSG00000077348.8	EXOSC5	0.000135013	0.0015618
ENSG00000077380.15	DYNC1I2	0.00211936	0.0145634
ENSG00000077420.15	APBB1IP	8.12e-08	3.87e-06
ENSG00000077463.14	SIRT6	0.00359386	0.0223019
ENSG00000077514.8	POLD3	0.00864001	0.044754
ENSG00000077549.17	CAPZB	7.2e-05	0.000937218
ENSG00000077616.10	NAALAD2	4.25e-08	2.36e-06
ENSG00000077684.15	JADE1	3.99e-07	1.36e-05
ENSG00000077984.5	CST7	9.51e-05	0.00117571
ENSG00000078043.15	PIAS2	0.000549482	0.00486561
ENSG00000078140.13	UBE2K	0.000249995	0.00256744
ENSG00000078177.13	N4BP2	0.000240256	0.00248295
ENSG00000078269.14	SYNJ2	0.000307731	0.00303603
ENSG00000078304.19	PPP2R5C	0.00219912	0.0150162
ENSG00000078319.9	PMS2P1	0.00206913	0.0142741
ENSG00000078369.17	GNB1	8.75e-05	0.00109714
ENSG00000078401.6	EDN1	0.00920642	0.0471275
ENSG00000078403.16	MLLT10	2.14e-06	5.27e-05
ENSG00000078589.12	P2RY10	2.39e-10	5.51e-08
ENSG00000078596.10	ITM2A	2.19e-06	5.37e-05
ENSG00000078618.21	NRDC	2.35e-08	1.51e-06
ENSG00000078674.17	PCM1	3.52e-05	0.000522374
ENSG00000078687.17	TNRC6C	1.24e-05	0.00022239
ENSG00000078699.21	CBFA2T2	6.62e-06	0.000133253
ENSG00000078747.14	ITCH	0.00815031	0.0427224
ENSG00000078902.15	TOLLIP	0.0039274	0.0239742
ENSG00000078967.12	UBE2D4	0.00104258	0.00820302
ENSG00000079134.11	THOC1	2.12e-07	8.28e-06
ENSG00000079150.17	FKBP7	0.00491937	0.0287399
ENSG00000079215.13	SLC1A3	0.00017696	0.00194156
ENSG00000079263.18	SP140	0.000586119	0.00513023
ENSG00000079277.19	MKNK1	8.79e-05	0.00110134
ENSG00000079332.14	SAR1A	9.42e-05	0.00116676
ENSG00000079335.18	CDC14A	0.000359085	0.00344324
ENSG00000079385.21	CEACAM1	2.22e-06	5.43e-05
ENSG00000079387.13	SENP1	0.00173087	0.0123128
ENSG00000079435.9	LIPE	4.25e-07	1.43e-05
ENSG00000079459.12	FDFT1	0.00287998	0.018675
ENSG00000079462.7	PAFAH1B3	0.00761368	0.0404975
ENSG00000079616.12	KIF22	3.68e-07	1.29e-05
ENSG00000079691.17	CARMIL1	7.29e-05	0.000947538
ENSG00000079739.15	PGM1	7.01e-06	0.000139809
ENSG00000079785.14	DDX1	0.00081537	0.00673494
ENSG00000079819.18	EPB41L2	0.00440345	0.0263029
ENSG00000079931.14	MOXD1	0.00331161	0.0208995
ENSG00000079950.13	STX7	0.00655129	0.0359086
ENSG00000079974.17	RABL2B	0.000136251	0.00157076
ENSG00000080200.9	CRYBG3	0.00206636	0.0142569
ENSG00000080298.15	RFX3	5.57e-05	0.000758212
ENSG00000080345.17	RIF1	1.05e-05	0.000194019
ENSG00000080503.22	SMARCA2	0.00451406	0.0268126
ENSG00000080546.13	SESN1	4.44e-06	9.6e-05
ENSG00000080603.16	SRCAP	0.00427673	0.0257126
ENSG00000080608.9	PUM3	2.42e-06	5.85e-05
ENSG00000080802.18	CNOT4	0.00280054	0.0182629
ENSG00000080815.18	PSEN1	0.00063748	0.00549103
ENSG00000080819.6	CPOX	0.000291521	0.00290795
ENSG00000080822.16	CLDND1	3.46e-06	7.85e-05
ENSG00000080824.18	HSP90AA1	0.000894823	0.00725003
ENSG00000080839.11	RBL1	0.000531103	0.00473831
ENSG00000080854.14	IGSF9B	0.0090621	0.0464963
ENSG00000080947.14	CROCCP3	0.00585324	0.0329046
ENSG00000081014.10	AP4E1	0.000496577	0.00447975
ENSG00000081019.13	RSBN1	0.00222484	0.015141
ENSG00000081026.18	MAGI3	0.00439974	0.0262931
ENSG00000081052.11	COL4A4	0.000174455	0.00191863
ENSG00000081059.19	TCF7	1.33e-07	5.74e-06
ENSG00000081154.11	PCNP	8.78e-05	0.00110067
ENSG00000081189.15	MEF2C	0.000296827	0.00294616
ENSG00000081237.18	PTPRC	0.00158879	0.0115047
ENSG00000081307.12	UBA5	0.000382801	0.00362895
ENSG00000081386.12	ZNF510	5.18e-05	0.000716833
ENSG00000081665.13	ZNF506	6.34e-08	3.17e-06
ENSG00000081692.12	JMJD4	0.000117847	0.0013963
ENSG00000081721.11	DUSP12	0.000655972	0.00562082
ENSG00000081870.11	HSPB11	0.000450097	0.00413745
ENSG00000081913.13	PHLPP1	0.000125967	0.00147798
ENSG00000082014.16	SMARCD3	1.75e-12	1.59e-09
ENSG00000082074.15	FYB	0.00118917	0.00911847
ENSG00000082153.17	BZW1	0.000822074	0.00677273
ENSG00000082196.20	C1QTNF3	0.000551869	0.0048808
ENSG00000082212.12	ME2	0.00276781	0.0180865
ENSG00000082213.17	C5orf22	5.02e-07	1.63e-05
ENSG00000082258.12	CCNT2	0.00236697	0.0159315
ENSG00000082269.16	FAM135A	0.000577125	0.00506457
ENSG00000082293.12	COL19A1	0.00066709	0.00570648
ENSG00000082397.17	EPB41L3	1.55e-06	4.07e-05
ENSG00000082438.15	COBLL1	9.82e-05	0.00120518
ENSG00000082458.11	DLG3	0.00109381	0.00851525
ENSG00000082512.14	TRAF5	9.14e-10	1.49e-07
ENSG00000082641.15	NFE2L1	0.00333305	0.0209905
ENSG00000082701.14	GSK3B	0.00598237	0.0334274
ENSG00000082781.11	ITGB5	0.000272851	0.00275383
ENSG00000082898.16	XPO1	8.88e-05	0.00111018
ENSG00000083093.9	PALB2	4.8e-05	0.000670476
ENSG00000083097.14	DOPEY1	5.65e-05	0.00076656
ENSG00000083099.10	LYRM2	0.000800287	0.00663081
ENSG00000083123.14	BCKDHB	9.4e-09	7.71e-07
ENSG00000083168.9	KAT6A	0.00195459	0.0136206
ENSG00000083223.17	ZCCHC6	0.000520475	0.00465819
ENSG00000083290.19	ULK2	0.00120483	0.00921882
ENSG00000083312.17	TNPO1	0.000172633	0.00189983
ENSG00000083444.16	PLOD1	2.06e-05	0.000336867
ENSG00000083454.21	P2RX5	6e-07	1.9e-05
ENSG00000083520.14	DIS3	2.03e-05	0.000332807
ENSG00000083535.15	PIBF1	4.91e-08	2.65e-06
ENSG00000083544.13	TDRD3	1.71e-06	4.39e-05
ENSG00000083635.7	NUFIP1	0.00259362	0.017133
ENSG00000083642.18	PDS5B	0.00173967	0.012365
ENSG00000083720.12	OXCT1	0.00526283	0.0303361
ENSG00000083750.12	RRAGB	0.00840944	0.0437831
ENSG00000083807.9	SLC27A5	0.00632803	0.0349446
ENSG00000083814.13	ZNF671	4.25e-06	9.25e-05
ENSG00000083844.10	ZNF264	0.000107744	0.00130075
ENSG00000083845.8	RPS5	0.000505538	0.00454448
ENSG00000083896.12	YTHDC1	1.54e-08	1.09e-06
ENSG00000084070.11	SMAP2	3.67e-06	8.21e-05
ENSG00000084072.16	PPIE	0.00160205	0.0115793
ENSG00000084092.6	NOA1	3.45e-06	7.82e-05
ENSG00000084093.16	REST	3.43e-07	1.21e-05
ENSG00000084112.14	SSH1	0.00614671	0.0341627
ENSG00000084234.16	APLP2	1.12e-07	5e-06
ENSG00000084444.13	FAM234B	0.000759725	0.00635159
ENSG00000084623.11	EIF3I	0.00115133	0.00888049
ENSG00000084652.15	TXLNA	0.00134894	0.0101112
ENSG00000084674.14	APOB	0.00292873	0.0189267
ENSG00000084676.15	NCOA1	0.00301422	0.0193783
ENSG00000084693.15	AGBL5	0.00771917	0.0409389
ENSG00000084774.13	CAD	0.000947995	0.00759142
ENSG00000085063.14	CD59	8.95e-06	0.000170812
ENSG00000085117.11	CD82	0.000548105	0.00485654
ENSG00000085224.21	ATRX	2.74e-05	0.00042511
ENSG00000085231.13	AK6	0.000107642	0.00130013
ENSG00000085265.10	FCN1	7.1e-06	0.000141413
ENSG00000085274.15	MYNN	0.00031637	0.00311167
ENSG00000085365.17	SCAMP1	0.000846934	0.00694047
ENSG00000085377.13	PREP	0.000902063	0.00730056
ENSG00000085382.11	HACE1	0.000223411	0.00234167
ENSG00000085415.15	SEH1L	4.85e-05	0.000676398
ENSG00000085465.12	OVGP1	0.000444974	0.00410295
ENSG00000085491.15	SLC25A24	2.55e-08	1.6e-06
ENSG00000085511.19	MAP3K4	0.00166232	0.0119138
ENSG00000085514.15	PILRA	1.49e-08	1.07e-06
ENSG00000085563.14	ABCB1	5.09e-05	0.000706311
ENSG00000085644.13	ZNF213	0.00486379	0.0284942
ENSG00000085662.13	AKR1B1	0.000326008	0.00319153
ENSG00000085719.12	CPNE3	0.00319588	0.0202971
ENSG00000085733.15	CTTN	0.000454768	0.00416759
ENSG00000085760.14	MTIF2	0.00203121	0.0140449
ENSG00000085788.13	DDHD2	3.56e-07	1.25e-05
ENSG00000085832.16	EPS15	0.00871173	0.0450528
ENSG00000085978.21	ATG16L1	5.6e-07	1.79e-05
ENSG00000085998.13	POMGNT1	1.4e-08	1.02e-06
ENSG00000085999.11	RAD54L	0.00630985	0.0348593
ENSG00000086102.18	NFX1	0.000548038	0.00485654
ENSG00000086189.9	DIMT1	1.68e-09	2.36e-07
ENSG00000086200.16	IPO11	0.00629622	0.0348067
ENSG00000086300.15	SNX10	0.00172877	0.0123047
ENSG00000086475.14	SEPHS1	0.00182054	0.0128535
ENSG00000086504.15	MRPL28	0.00129285	0.00976747
ENSG00000086506.2	HBQ1	0.00220424	0.0150411
ENSG00000086544.2	ITPKC	0.00113129	0.00875483
ENSG00000086619.13	ERO1B	0.00142596	0.0105677
ENSG00000086712.12	TXLNG	1.48e-05	0.000258482
ENSG00000086730.16	LAT2	1.25e-06	3.44e-05
ENSG00000086827.8	ZW10	0.00136827	0.0102264
ENSG00000086848.14	ALG9	0.000216538	0.00228832
ENSG00000087053.18	MTMR2	0.00029397	0.00292579
ENSG00000087074.7	PPP1R15A	2.59e-05	0.000405559
ENSG00000087086.14	FTL	0.000155899	0.00174548
ENSG00000087088.19	BAX	0.00985682	0.0497464
ENSG00000087095.12	NLK	0.000554637	0.0049007
ENSG00000087116.14	ADAMTS2	5.9e-06	0.000121461
ENSG00000087157.18	PGS1	0.000456124	0.0041755
ENSG00000087206.16	UIMC1	9.93e-08	4.55e-06
ENSG00000087237.10	CETP	0.00275847	0.0180404
ENSG00000087263.16	OGFOD1	0.000228205	0.00238163
ENSG00000087266.15	SH3BP2	0.00715749	0.0385854
ENSG00000087269.15	NOP14	0.000182234	0.00198913
ENSG00000087274.16	ADD1	0.00509941	0.029612
ENSG00000087299.11	L2HGDH	0.000247835	0.00254783
ENSG00000087301.8	TXNDC16	0.000235371	0.00244339
ENSG00000087302.8	C14orf166	0.00248764	0.0165727
ENSG00000087338.4	GMCL1	0.00287678	0.0186659
ENSG00000087365.15	SF3B2	0.000604006	0.00525696
ENSG00000087448.9	KLHL42	3.45e-08	1.99e-06
ENSG00000087460.24	GNAS	0.00237316	0.0159626
ENSG00000087470.17	DNM1L	1.01e-07	4.61e-06
ENSG00000087502.17	ERGIC2	0.00171591	0.0122354
ENSG00000087995.15	METTL2A	1.19e-07	5.26e-06
ENSG00000088035.15	ALG6	2.03e-06	5.05e-05
ENSG00000088038.17	CNOT3	2.46e-11	1.06e-08
ENSG00000088053.11	GP6	7.05e-21	1.79e-16
ENSG00000088179.8	PTPN4	1.49e-07	6.29e-06
ENSG00000088205.12	DDX18	7.68e-06	0.000150783
ENSG00000088256.8	GNA11	0.00274377	0.017964
ENSG00000088280.18	ASAP3	1.02e-08	8.08e-07
ENSG00000088298.12	EDEM2	2.34e-07	8.91e-06
ENSG00000088356.5	PDRG1	0.00173087	0.0123128
ENSG00000088387.18	DOCK9	0.000338341	0.00328878
ENSG00000088448.14	ANKRD10	0.000606581	0.00527126
ENSG00000088451.10	TGDS	7.85e-08	3.77e-06
ENSG00000088543.14	C3orf18	3.38e-06	7.68e-05
ENSG00000088682.13	COQ9	0.00131051	0.00988186
ENSG00000088766.11	CRLS1	6.43e-05	0.000852263
ENSG00000088808.16	PPP1R13B	0.00162393	0.0117009
ENSG00000088832.16	FKBP1A	8.17e-06	0.000158701
ENSG00000088833.17	NSFL1C	5.38e-06	0.000112632
ENSG00000088876.11	ZNF343	1.23e-05	0.000221222
ENSG00000088881.20	EBF4	0.00792027	0.0417531
ENSG00000088888.17	MAVS	0.00118868	0.00911847
ENSG00000088930.7	XRN2	9.15e-06	0.000173893
ENSG00000089006.16	SNX5	8.69e-07	2.56e-05
ENSG00000089009.15	RPL6	3.59e-05	0.000530813
ENSG00000089012.14	SIRPG	3.14e-05	0.000475976
ENSG00000089022.13	MAPKAPK5	4.66e-08	2.53e-06
ENSG00000089041.16	P2RX7	0.00401802	0.0244389
ENSG00000089048.14	ESF1	0.000113657	0.00135605
ENSG00000089050.15	RBBP9	3.49e-05	0.000519478
ENSG00000089063.14	TMEM230	3.44e-05	0.000512234
ENSG00000089094.18	KDM2B	1.72e-05	0.000291759
ENSG00000089123.15	TASP1	0.000406878	0.00382089
ENSG00000089154.10	GCN1	0.000758096	0.00634064
ENSG00000089157.15	RPLP0	0.000237849	0.00246509
ENSG00000089159.16	PXN	2.05e-05	0.000335529
ENSG00000089195.14	TRMT6	0.00170632	0.0121801
ENSG00000089220.4	PEBP1	0.000231966	0.00241395
ENSG00000089234.15	BRAP	0.0053162	0.0305745
ENSG00000089280.18	FUS	0.000339132	0.00329306
ENSG00000089335.20	ZNF302	2.39e-06	5.78e-05
ENSG00000089351.14	GRAMD1A	8.86e-05	0.00110801
ENSG00000089486.16	CDIP1	3.7e-06	8.26e-05
ENSG00000089639.10	GMIP	8.31e-07	2.47e-05
ENSG00000089682.16	RBM41	0.00011836	0.00140099
ENSG00000089693.10	MLF2	1.2e-05	0.000216437
ENSG00000089723.9	OTUB2	2.7e-08	1.67e-06
ENSG00000089737.16	DDX24	1.53e-08	1.09e-06
ENSG00000089775.11	ZBTB25	2.36e-06	5.72e-05
ENSG00000089820.15	ARHGAP4	0.00406932	0.0246859
ENSG00000089902.9	RCOR1	0.000737604	0.00619719
ENSG00000090006.17	LTBP4	5.33e-05	0.00073253
ENSG00000090013.9	BLVRB	0.00670019	0.0365399
ENSG00000090020.10	SLC9A1	0.000148875	0.00168276
ENSG00000090060.17	PAPOLA	0.000128288	0.00150003
ENSG00000090097.21	PCBP4	1.26e-06	3.46e-05
ENSG00000090238.11	YPEL3	0.00220562	0.0150485
ENSG00000090263.15	MRPS33	0.00117027	0.00900442
ENSG00000090339.8	ICAM1	4.04e-08	2.27e-06
ENSG00000090376.10	IRAK3	6.49e-05	0.000859342
ENSG00000090432.6	MUL1	4.32e-05	0.000617871
ENSG00000090447.11	TFAP4	6.02e-09	5.58e-07
ENSG00000090470.14	PDCD7	1.56e-09	2.24e-07
ENSG00000090554.12	FLT3LG	1.97e-08	1.31e-06
ENSG00000090565.15	RAB11FIP3	2.75e-06	6.48e-05
ENSG00000090612.20	ZNF268	0.000130964	0.00152361
ENSG00000090621.13	PABPC4	0.000298097	0.00295754
ENSG00000090686.15	USP48	0.000145324	0.00165098
ENSG00000090905.18	TNRC6A	0.000462108	0.00421739
ENSG00000090924.14	PLEKHG2	0.000279745	0.00281115
ENSG00000090975.12	PITPNM2	0.00476118	0.0280382
ENSG00000091009.7	RBM27	0.000565294	0.00497714
ENSG00000091039.16	OSBPL8	0.00755955	0.0403023
ENSG00000091073.19	DTX2	1.65e-11	7.91e-09
ENSG00000091106.18	NLRC4	9.52e-07	2.75e-05
ENSG00000091127.13	PUS7	0.00727165	0.0390595
ENSG00000091129.19	NRCAM	8.54e-07	2.53e-05
ENSG00000091137.11	SLC26A4	0.00845198	0.0439641
ENSG00000091140.13	DLD	0.0016799	0.0120207
ENSG00000091157.13	WDR7	0.002403	0.0161122
ENSG00000091164.12	TXNL1	0.00526068	0.0303306
ENSG00000091181.19	IL5RA	2.13e-05	0.000346139
ENSG00000091262.15	ABCC6	9.52e-11	2.79e-08
ENSG00000091409.14	ITGA6	5.92e-07	1.88e-05
ENSG00000091436.16	MAP3K20	3e-05	0.000458226
ENSG00000091527.15	CDV3	0.000706292	0.0059825
ENSG00000091542.8	ALKBH5	3.26e-05	0.000491364
ENSG00000091640.7	SPAG7	0.00681688	0.0370729
ENSG00000091972.18	CD200	8.13e-06	0.000158128
ENSG00000092010.14	PSME1	5.19e-07	1.68e-05
ENSG00000092036.18	HAUS4	5.43e-07	1.74e-05
ENSG00000092067.5	CEBPE	0.000119677	0.00141494
ENSG00000092068.19	SLC7A8	0.0089281	0.0459244
ENSG00000092140.14	G2E3	7.07e-07	2.17e-05
ENSG00000092148.12	HECTD1	0.00176156	0.0124996
ENSG00000092201.9	SUPT16H	0.00369266	0.0227955
ENSG00000092203.13	TOX4	2.4e-05	0.000380727
ENSG00000092208.16	GEMIN2	0.00558104	0.0317425
ENSG00000092439.13	TRPM7	1.58e-07	6.61e-06
ENSG00000092470.11	WDR76	0.000293701	0.00292369
ENSG00000092820.17	EZR	0.00567609	0.0321752
ENSG00000092841.18	MYL6	0.00547057	0.0312585
ENSG00000092853.13	CLSPN	0.00931968	0.0475705
ENSG00000092929.11	UNC13D	0.00473705	0.027909
ENSG00000092964.17	DPYSL2	0.00181633	0.0128288
ENSG00000092978.10	GPATCH2	2.74e-06	6.48e-05
ENSG00000093072.15	CECR1	0.00340869	0.0213717
ENSG00000093167.17	LRRFIP2	0.000366995	0.00350325
ENSG00000093183.13	SEC22C	9.3e-05	0.00115476
ENSG00000094796.4	KRT31	0.00178364	0.012637
ENSG00000094841.13	UPRT	1.3e-05	0.000231026
ENSG00000094880.10	CDC23	6.15e-06	0.000125616
ENSG00000094916.15	CBX5	4.37e-07	1.46e-05
ENSG00000094975.13	SUCO	2.28e-05	0.000366235
ENSG00000095002.13	MSH2	7.77e-08	3.74e-06
ENSG00000095015.5	MAP3K1	0.00469432	0.0277086
ENSG00000095059.15	DHPS	0.000804164	0.00665317
ENSG00000095139.13	ARCN1	0.00200968	0.0139206
ENSG00000095209.11	TMEM38B	0.00238636	0.0160281
ENSG00000095261.13	PSMD5	7.91e-07	2.38e-05
ENSG00000095319.14	NUP188	0.00685817	0.0372537
ENSG00000095370.19	SH2D3C	8.76e-08	4.12e-06
ENSG00000095380.10	NANS	0.0072159	0.0388281
ENSG00000095383.19	TBC1D2	1.4e-08	1.02e-06
ENSG00000095464.9	PDE6C	0.00349471	0.0218196
ENSG00000095564.13	BTAF1	0.000261451	0.00265934
ENSG00000095574.11	IKZF5	0.000821244	0.00676876
ENSG00000095585.16	BLNK	0.000322704	0.00316351
ENSG00000095906.16	NUBP2	7.71e-05	0.000991184
ENSG00000096060.14	FKBP5	2.41e-05	0.000382104
ENSG00000096063.15	SRPK1	1.68e-05	0.000285904
ENSG00000096092.5	TMEM14A	0.00110438	0.0085832
ENSG00000096093.15	EFHC1	0.00552089	0.0314848
ENSG00000096150.9	RPS18	7.19e-08	3.53e-06
ENSG00000096401.7	CDC5L	0.00300113	0.0193088
ENSG00000096433.10	ITPR3	0.000113877	0.00135804
ENSG00000096654.15	ZNF184	0.000254168	0.00260242
ENSG00000096746.17	HNRNPH3	0.00681763	0.0370731
ENSG00000096872.15	IFT74	1.55e-06	4.07e-05
ENSG00000096968.13	JAK2	0.00640272	0.0352943
ENSG00000097033.14	SH3GLB1	0.00014611	0.00165665
ENSG00000097046.12	CDC7	0.00690088	0.0374396
ENSG00000097096.8	SYDE2	0.00879887	0.0454158
ENSG00000099203.6	TMED1	0.00843069	0.0438758
ENSG00000099204.18	ABLIM1	1.95e-08	1.31e-06
ENSG00000099219.13	ERMP1	0.000131336	0.0015269
ENSG00000099331.13	MYO9B	0.00276678	0.0180826
ENSG00000099385.11	BCL7C	7.4e-06	0.00014637
ENSG00000099622.13	CIRBP	9.67e-06	0.000181399
ENSG00000099785.10	2002-03-01	0.0025599	0.0169504
ENSG00000099810.18	MTAP	1.05e-09	1.66e-07
ENSG00000099821.13	POLRMT	9.93e-10	1.6e-07
ENSG00000099834.18	CDHR5	1.05e-11	5.65e-09
ENSG00000099840.13	IZUMO4	0.00264955	0.0174436
ENSG00000099849.14	RASSF7	4.45e-05	0.000633126
ENSG00000099860.8	GADD45B	1.13e-05	0.00020604
ENSG00000099899.14	TRMT2A	2.19e-05	0.000354418
ENSG00000099901.16	RANBP1	0.0013151	0.0099091
ENSG00000099904.15	ZDHHC8	2.45e-07	9.26e-06
ENSG00000099910.16	KLHL22	0.000194756	0.00209704
ENSG00000099949.18	LZTR1	0.00346799	0.0216821
ENSG00000099953.9	MMP11	0.00175808	0.0124802
ENSG00000099956.18	SMARCB1	6.62e-09	5.98e-07
ENSG00000099957.16	P2RX6	0.000438999	0.00405668
ENSG00000099958.14	DERL3	1.1e-08	8.56e-07
ENSG00000099968.17	BCL2L13	0.00829032	0.0433002
ENSG00000099974.7	DDTL	2.06e-06	5.11e-05
ENSG00000099977.13	DDT	8.02e-09	6.81e-07
ENSG00000099985.3	OSM	0.00129885	0.00980549
ENSG00000099992.15	TBC1D10A	9.48e-09	7.72e-07
ENSG00000099995.18	SF3A1	0.000769518	0.00641871
ENSG00000100023.18	PPIL2	0.00780818	0.0413088
ENSG00000100027.14	YPEL1	5.43e-08	2.83e-06
ENSG00000100028.11	SNRPD3	1.28e-05	0.000228241
ENSG00000100030.14	MAPK1	0.00712763	0.0384507
ENSG00000100031.18	GGT1	5e-05	0.000695354
ENSG00000100055.20	CYTH4	3.53e-09	3.76e-07
ENSG00000100058.12	CRYBB2P1	0.00489321	0.0286202
ENSG00000100060.17	MFNG	3.34e-05	0.000500616
ENSG00000100077.14	GRK3	0.00527853	0.0304099
ENSG00000100095.18	SEZ6L	4.88e-05	0.000680001
ENSG00000100099.20	HPS4	0.000103435	0.00125918
ENSG00000100100.12	PIK3IP1	0.000933791	0.00750374
ENSG00000100105.17	PATZ1	1.02e-10	2.95e-08
ENSG00000100106.19	TRIOBP	0.00329385	0.0208082
ENSG00000100124.14	ANKRD54	1.93e-06	4.84e-05
ENSG00000100129.17	EIF3L	0.00522032	0.0301426
ENSG00000100138.13	SNU13	0.00127299	0.00964605
ENSG00000100139.13	MICALL1	0.00874792	0.0451986
ENSG00000100150.16	DEPDC5	0.000251339	0.00257932
ENSG00000100197.20	CYP2D6	0.000403047	0.00379052
ENSG00000100201.20	DDX17	0.00363932	0.0225391
ENSG00000100207.18	TCF20	3e-09	3.37e-07
ENSG00000100209.9	HSCB	0.00826293	0.0431749
ENSG00000100211.10	CBY1	0.000150425	0.00169613
ENSG00000100216.5	TOMM22	0.00353288	0.0220058
ENSG00000100221.10	JOSD1	3.74e-05	0.000550101
ENSG00000100226.15	GTPBP1	0.00099571	0.00791005
ENSG00000100227.17	POLDIP3	0.000577904	0.00506976
ENSG00000100241.20	SBF1	8.74e-05	0.00109572
ENSG00000100243.20	CYB5R3	0.000501586	0.00451302
ENSG00000100266.18	PACSIN2	0.000145718	0.00165368
ENSG00000100284.20	TOM1	2.1e-08	1.39e-06
ENSG00000100292.16	HMOX1	0.00063605	0.00548149
ENSG00000100296.13	THOC5	1.98e-09	2.62e-07
ENSG00000100297.15	MCM5	0.000206666	0.0021991
ENSG00000100299.17	ARSA	0.000368172	0.00351185
ENSG00000100300.17	TSPO	4.71e-05	0.000659865
ENSG00000100311.16	PDGFB	0.00107307	0.00839266
ENSG00000100316.15	RPL3	1.15e-06	3.22e-05
ENSG00000100324.13	TAB1	5.74e-05	0.000776908
ENSG00000100330.15	MTMR3	0.000171515	0.00188956
ENSG00000100335.13	MIEF1	0.00024206	0.00249906
ENSG00000100336.17	APOL4	1.53e-06	4.03e-05
ENSG00000100342.20	APOL1	1.31e-08	9.78e-07
ENSG00000100345.20	MYH9	9.31e-05	0.00115631
ENSG00000100360.14	IFT27	1.9e-06	4.79e-05
ENSG00000100362.12	PVALB	1.8e-08	1.22e-06
ENSG00000100364.18	KIAA0930	9.56e-06	0.00017989
ENSG00000100365.14	NCF4	1.37e-12	1.27e-09
ENSG00000100368.13	CSF2RB	0.00504498	0.0293529
ENSG00000100372.14	SLC25A17	4.02e-05	0.000582611
ENSG00000100385.13	IL2RB	0.00309259	0.019782
ENSG00000100393.12	EP300	0.00439484	0.0262699
ENSG00000100395.14	L3MBTL2	0.00351631	0.0219357
ENSG00000100403.11	ZC3H7B	0.00238009	0.0160008
ENSG00000100410.7	PHF5A	0.0048007	0.0282155
ENSG00000100413.16	POLR3H	3.22e-09	3.54e-07
ENSG00000100416.12	TRMU	0.00148635	0.0109198
ENSG00000100417.11	PMM1	0.00367967	0.0227374
ENSG00000100422.13	CERK	0.000143309	0.00163509
ENSG00000100425.18	BRD1	0.00312975	0.0199621
ENSG00000100433.15	KCNK10	0.000817214	0.00674453
ENSG00000100439.10	ABHD4	5.06e-05	0.000702348
ENSG00000100442.10	FKBP3	0.000105265	0.00127596
ENSG00000100445.17	SDR39U1	1.63e-09	2.31e-07
ENSG00000100461.17	RBM23	2.59e-11	1.11e-08
ENSG00000100462.15	PRMT5	9.73e-07	2.8e-05
ENSG00000100473.15	COCH	0.000522158	0.00467161
ENSG00000100478.14	AP4S1	4.38e-07	1.46e-05
ENSG00000100479.12	POLE2	0.000841562	0.00690868
ENSG00000100504.16	PYGL	8.62e-07	2.54e-05
ENSG00000100505.13	TRIM9	0.00645955	0.0355282
ENSG00000100519.11	PSMC6	0.000548171	0.00485654
ENSG00000100522.8	GNPNAT1	1.1e-05	0.000201626
ENSG00000100523.14	DDHD1	0.00201166	0.0139305
ENSG00000100528.11	CNIH1	0.000292019	0.00291155
ENSG00000100532.11	CGRRF1	0.00550045	0.0313894
ENSG00000100558.8	PLEK2	0.000969273	0.00773504
ENSG00000100564.8	PIGH	2.65e-05	0.000413315
ENSG00000100575.13	TIMM9	5.34e-08	2.8e-06
ENSG00000100578.14	KIAA0586	0.0014387	0.0106435
ENSG00000100580.7	TMED8	0.00239855	0.016093
ENSG00000100596.6	SPTLC2	0.00142584	0.0105677
ENSG00000100599.15	RIN3	0.00383763	0.0235335
ENSG00000100604.12	CHGA	5.82e-13	6.05e-10
ENSG00000100605.16	ITPK1	4.34e-11	1.55e-08
ENSG00000100614.17	PPM1A	0.00538565	0.0308892
ENSG00000100628.11	ASB2	0.000927561	0.00747246
ENSG00000100632.10	ERH	0.00519509	0.0300546
ENSG00000100647.7	SUSD6	0.00549496	0.0313721
ENSG00000100664.10	EIF5	0.00477373	0.0280829
ENSG00000100711.13	ZFYVE21	0.0022534	0.0153006
ENSG00000100714.15	MTHFD1	0.00424403	0.0255636
ENSG00000100721.10	TCL1A	1.12e-07	5e-06
ENSG00000100722.18	ZC3H14	3.82e-05	0.000558382
ENSG00000100726.14	TELO2	0.000416136	0.00389276
ENSG00000100731.15	PCNX1	0.000485368	0.00439265
ENSG00000100744.14	GSKIP	0.000105805	0.00128191
ENSG00000100749.7	VRK1	0.000716616	0.00605483
ENSG00000100796.17	PPP4R3A	2.14e-05	0.000347828
ENSG00000100811.12	YY1	0.0058908	0.0330683
ENSG00000100814.17	CCNB1IP1	5.26e-08	2.77e-06
ENSG00000100815.12	TRIP11	3.02e-05	0.000460519
ENSG00000100823.11	APEX1	0.000143021	0.00163235
ENSG00000100836.10	PABPN1	0.000226801	0.00236989
ENSG00000100852.12	ARHGAP5	4.58e-05	0.000647682
ENSG00000100865.14	CINP	0.00298086	0.0191977
ENSG00000100883.11	SRP54	0.0038806	0.0237483
ENSG00000100890.15	KIAA0391	0.000251626	0.00258159
ENSG00000100897.17	DCAF11	0.00708692	0.0382473
ENSG00000100906.10	NFKBIA	0.0015949	0.0115407
ENSG00000100911.15	PSME2	0.000848472	0.00694971
ENSG00000100916.13	BRMS1L	2.44e-05	0.000385494
ENSG00000100918.12	REC8	0.000125908	0.00147797
ENSG00000100934.14	SEC23A	0.0045671	0.0270739
ENSG00000100938.17	GMPR2	1.85e-10	4.65e-08
ENSG00000100982.11	PCIF1	0.000171301	0.00188802
ENSG00000100985.7	MMP9	4.49e-06	9.69e-05
ENSG00000100991.11	TRPC4AP	9e-06	0.000171578
ENSG00000100997.18	ABHD12	0.00200739	0.0139104
ENSG00000101019.21	UQCC1	7.59e-07	2.3e-05
ENSG00000101052.12	IFT52	0.00816007	0.0427691
ENSG00000101084.17	C20orf24	0.000464982	0.00423754
ENSG00000101096.19	NFATC2	1.71e-05	0.000290477
ENSG00000101109.11	STK4	0.00605385	0.0337335
ENSG00000101126.15	ADNP	0.00530401	0.0305354
ENSG00000101132.9	PFDN4	0.0012211	0.00931844
ENSG00000101134.11	DOK5	0.00240337	0.0161126
ENSG00000101138.11	CSTF1	0.000288448	0.0028821
ENSG00000101150.17	TPD52L2	0.000130309	0.00151739
ENSG00000101152.10	DNAJC5	3.9e-06	8.62e-05
ENSG00000101160.13	CTSZ	1.49e-05	0.000259611
ENSG00000101162.3	TUBB1	0.00352317	0.0219704
ENSG00000101181.17	MTG2	0.000139609	0.00160186
ENSG00000101188.4	NTSR1	0.00366339	0.0226565
ENSG00000101190.12	TCFL5	0.00016807	0.00186006
ENSG00000101191.16	DIDO1	0.00872747	0.0451159
ENSG00000101194.17	SLC17A9	0.000114132	0.00136053
ENSG00000101216.10	GMEB2	0.00119555	0.00915744
ENSG00000101220.17	C20orf27	0.00658016	0.0360359
ENSG00000101224.17	CDC25B	1.68e-05	0.000286026
ENSG00000101236.16	RNF24	9.49e-06	0.000178923
ENSG00000101246.19	ARFRP1	0.000202259	0.00216137
ENSG00000101247.17	NDUFAF5	0.000102322	0.00124862
ENSG00000101266.17	CSNK2A1	0.000246734	0.00254113
ENSG00000101290.13	CDS2	0.000831181	0.00683743
ENSG00000101294.16	HM13	1.63e-05	0.000279835
ENSG00000101298.13	SNPH	1.93e-07	7.65e-06
ENSG00000101307.15	SIRPB1	1.12e-08	8.7e-07
ENSG00000101310.14	SEC23B	0.000886834	0.00719217
ENSG00000101335.9	MYL9	0.000150563	0.00169731
ENSG00000101336.13	HCK	3.37e-09	3.65e-07
ENSG00000101337.15	TM9SF4	0.00436078	0.0261094
ENSG00000101343.14	CRNKL1	0.0028565	0.0185541
ENSG00000101346.13	POFUT1	0.00867476	0.0449072
ENSG00000101347.8	SAMHD1	0.00104169	0.00819726
ENSG00000101350.7	KIF3B	0.00585749	0.0329248
ENSG00000101361.16	NOP56	0.00824123	0.0430748
ENSG00000101391.20	CDK5RAP1	1.04e-05	0.000193165
ENSG00000101400.5	SNTA1	0.00361981	0.0224438
ENSG00000101407.12	TTI1	0.00384462	0.0235706
ENSG00000101413.11	RPRD1B	0.00133962	0.0100522
ENSG00000101417.11	PXMP4	2.13e-08	1.4e-06
ENSG00000101421.3	CHMP4B	9.48e-05	0.00117219
ENSG00000101425.12	BPI	0.000129747	0.00151326
ENSG00000101442.9	ACTR5	5.17e-07	1.67e-05
ENSG00000101445.9	PPP1R16B	5.14e-07	1.66e-05
ENSG00000101457.12	DNTTIP1	1.02e-06	2.91e-05
ENSG00000101464.10	PIGU	1.16e-06	3.24e-05
ENSG00000101473.16	ACOT8	0.00765702	0.0406898
ENSG00000101474.11	APMAP	6.02e-05	0.000807798
ENSG00000101493.10	ZNF516	0.00783544	0.0414303
ENSG00000101546.12	RBFA	7.84e-05	0.00100339
ENSG00000101557.14	USP14	2.3e-07	8.8e-06
ENSG00000101574.14	METTL4	0.00828907	0.0432987
ENSG00000101624.10	CEP76	0.00165995	0.0119014
ENSG00000101639.18	CEP192	0.00545899	0.0312123
ENSG00000101654.17	RNMT	3.9e-05	0.000568544
ENSG00000101695.8	RNF125	5.22e-06	0.000109809
ENSG00000101745.16	ANKRD12	5.48e-05	0.000749317
ENSG00000101751.10	POLI	0.000485547	0.00439349
ENSG00000101752.11	MIB1	0.000191195	0.002067
ENSG00000101842.13	VSIG1	0.000872987	0.00709684
ENSG00000101844.17	ATG4A	0.000556714	0.00491467
ENSG00000101846.6	STS	0.0053399	0.0306768
ENSG00000101849.15	TBL1X	0.000203925	0.00217577
ENSG00000101888.11	NXT2	0.00510884	0.0296533
ENSG00000101901.11	ALG13	0.00012947	0.00151072
ENSG00000101911.12	PRPS2	0.00976942	0.0493984
ENSG00000101916.11	TLR8	7.96e-05	0.00101532
ENSG00000101935.9	AMMECR1	2.57e-09	3.07e-07
ENSG00000101966.12	XIAP	0.00487014	0.0285182
ENSG00000101972.18	STAG2	0.00608865	0.0338874
ENSG00000101974.14	ATP11C	3.41e-05	0.000508854
ENSG00000101986.11	ABCD1	0.000326094	0.00319153
ENSG00000102001.12	CACNA1F	7.92e-05	0.00101168
ENSG00000102007.10	PLP2	3.6e-05	0.000532409
ENSG00000102010.14	BMX	1.42e-05	0.000248776
ENSG00000102032.12	RENBP	5.73e-06	0.000118558
ENSG00000102034.16	ELF4	3.92e-05	0.000571094
ENSG00000102043.15	MTMR8	0.000238031	0.00246647
ENSG00000102053.12	ZC3H12B	0.00112063	0.00868552
ENSG00000102054.17	RBBP7	1.85e-05	0.000308499
ENSG00000102057.9	KCND1	0.000507564	0.00455867
ENSG00000102119.10	EMD	0.00319552	0.0202971
ENSG00000102144.13	PGK1	0.00204506	0.0141272
ENSG00000102158.19	MAGT1	0.00239535	0.0160757
ENSG00000102174.8	PHEX	0.00174739	0.0124112
ENSG00000102189.16	EEA1	0.000193636	0.00208895
ENSG00000102226.9	USP11	0.00103344	0.0081378
ENSG00000102245.7	CD40LG	3.6e-05	0.000532409
ENSG00000102265.11	TIMP1	5.3e-07	1.7e-05
ENSG00000102316.16	MAGED2	0.00556507	0.0316729
ENSG00000102317.17	RBM3	0.000319178	0.00313257
ENSG00000102349.17	KLF8	2.01e-09	2.64e-07
ENSG00000102390.10	PBDC1	0.00469682	0.0277201
ENSG00000102393.9	GLA	0.00306276	0.0196171
ENSG00000102401.19	ARMCX3	0.00540437	0.0309585
ENSG00000102409.9	BEX4	1.02e-06	2.9e-05
ENSG00000102471.13	NDFIP2	7.22e-05	0.000940452
ENSG00000102524.11	TNFSF13B	0.00900171	0.046247
ENSG00000102531.16	FNDC3A	0.00805123	0.0423032
ENSG00000102595.19	UGGT2	0.0013118	0.00989007
ENSG00000102606.17	ARHGEF7	0.000184837	0.00201151
ENSG00000102699.5	PARP4	1.86e-05	0.000310521
ENSG00000102738.7	MRPS31	0.000468831	0.00426848
ENSG00000102743.14	SLC25A15	0.000697419	0.00592114
ENSG00000102753.9	KPNA3	2.18e-05	0.000353032
ENSG00000102760.12	RGCC	5.24e-06	0.000110117
ENSG00000102763.17	VWA8	0.000720895	0.00608191
ENSG00000102780.16	DGKH	1.09e-05	0.000199891
ENSG00000102781.13	KATNAL1	0.000379994	0.00360637
ENSG00000102794.9	ACOD1	0.00827725	0.0432453
ENSG00000102796.10	DHRS12	1.92e-05	0.000317549
ENSG00000102805.14	CLN5	0.00244293	0.0163284
ENSG00000102837.6	OLFM4	0.00219698	0.0150056
ENSG00000102871.15	TRADD	0.00744944	0.0398112
ENSG00000102882.11	MAPK3	1.8e-06	4.58e-05
ENSG00000102893.15	PHKB	0.00178228	0.0126308
ENSG00000102910.13	LONP2	4.61e-05	0.000649298
ENSG00000102921.7	N4BP1	0.000306296	0.0030254
ENSG00000102931.7	ARL2BP	3.76e-06	8.37e-05
ENSG00000102934.9	PLLP	1.05e-05	0.00019322
ENSG00000102974.14	CTCF	0.00399084	0.0243031
ENSG00000102981.9	PARD6A	0.00369418	0.0228021
ENSG00000103005.11	USB1	9.48e-09	7.72e-07
ENSG00000103018.16	CYB5B	4.81e-05	0.00067155
ENSG00000103024.7	NME3	8.21e-05	0.00104321
ENSG00000103037.11	SETD6	7.28e-05	0.000946949
ENSG00000103043.14	VAC14	0.00215251	0.0147553
ENSG00000103044.10	HAS3	0.000933171	0.00750103
ENSG00000103056.11	SMPD3	7.45e-06	0.000147268
ENSG00000103064.13	SLC7A6	1.84e-05	0.000308179
ENSG00000103067.13	ESRP2	0.000555453	0.00490483
ENSG00000103091.14	WDR59	7.71e-06	0.000151178
ENSG00000103126.14	AXIN1	0.00130762	0.00986446
ENSG00000103145.10	HCFC1R1	0.00293169	0.018941
ENSG00000103148.15	NPRL3	0.000346602	0.00334877
ENSG00000103150.5	MLYCD	0.00851945	0.0442382
ENSG00000103152.11	MPG	0.00108691	0.00847317
ENSG00000103168.16	TAF1C	0.000317993	0.00312395
ENSG00000103187.7	COTL1	0.00021866	0.00230374
ENSG00000103196.11	CRISPLD2	3.81e-07	1.32e-05
ENSG00000103199.13	ZNF500	7.75e-07	2.34e-05
ENSG00000103222.18	ABCC1	1.76e-05	0.000297101
ENSG00000103226.17	NOMO3	7.43e-12	4.45e-09
ENSG00000103227.18	LMF1	0.00123323	0.00939394
ENSG00000103248.18	MTHFSD	0.000545144	0.00483729
ENSG00000103253.17	HAGHL	0.000145164	0.00165044
ENSG00000103254.9	FAM173A	0.00572378	0.0323735
ENSG00000103260.8	METRN	2.46e-10	5.65e-08
ENSG00000103264.17	FBXO31	6.27e-08	3.15e-06
ENSG00000103275.19	UBE2I	6.52e-05	0.000862083
ENSG00000103313.12	MEFV	1.49e-06	3.95e-05
ENSG00000103316.10	CRYM	8.66e-05	0.00108724
ENSG00000103319.11	EEF2K	0.0001158	0.00137614
ENSG00000103326.11	CAPN15	0.000505912	0.00454704
ENSG00000103335.21	PIEZO1	0.00158231	0.0114757
ENSG00000103351.12	CLUAP1	2.96e-06	6.9e-05
ENSG00000103353.15	UBFD1	0.00468418	0.0276552
ENSG00000103355.13	PRSS33	5.92e-05	0.000797298
ENSG00000103363.14	ELOB	0.00136158	0.0101854
ENSG00000103365.15	GGA2	9.4e-09	7.71e-07
ENSG00000103415.11	HMOX2	1.69e-08	1.16e-06
ENSG00000103423.13	DNAJA3	1.2e-07	5.28e-06
ENSG00000103429.10	BFAR	1.8e-08	1.22e-06
ENSG00000103479.15	RBL2	0.00150716	0.0110297
ENSG00000103485.17	QPRT	0.00629428	0.0347997
ENSG00000103490.13	PYCARD	6.7e-06	0.000134511
ENSG00000103494.12	RPGRIP1L	1.62e-05	0.000277469
ENSG00000103495.13	MAZ	0.00115324	0.00889359
ENSG00000103496.14	STX4	7.96e-07	2.39e-05
ENSG00000103502.13	CDIPT	0.00120677	0.00923028
ENSG00000103507.13	BCKDK	3.55e-08	2.04e-06
ENSG00000103510.19	KAT8	0.00207789	0.0143249
ENSG00000103512.14	NOMO1	3.66e-07	1.28e-05
ENSG00000103522.15	IL21R	2.16e-09	2.74e-07
ENSG00000103540.16	CCP110	0.00275718	0.0180356
ENSG00000103550.13	KNOP1	0.000431062	0.00399668
ENSG00000103569.9	AQP9	7.01e-06	0.000139809
ENSG00000103642.11	LACTB	2.19e-05	0.00035405
ENSG00000103647.12	CORO2B	4.05e-06	8.89e-05
ENSG00000103653.16	CSK	8.09e-06	0.000157572
ENSG00000103723.12	AP3B2	0.00224665	0.015265
ENSG00000103876.11	FAH	1.52e-05	0.000263745
ENSG00000103978.15	TMEM87A	0.00229446	0.0155215
ENSG00000103994.16	ZNF106	2.6e-05	0.000407584
ENSG00000103995.13	CEP152	0.000794599	0.00659225
ENSG00000104047.14	DTWD1	2.25e-06	5.49e-05
ENSG00000104064.16	GABPB1	7.06e-08	3.47e-06
ENSG00000104093.13	DMXL2	0.000403863	0.00379679
ENSG00000104129.9	DNAJC17	0.00145477	0.0107403
ENSG00000104131.12	EIF3J	4.45e-07	1.48e-05
ENSG00000104133.14	SPG11	0.00578078	0.0326078
ENSG00000104142.10	VPS18	0.000653873	0.00560378
ENSG00000104154.6	SLC30A4	2.15e-09	2.74e-07
ENSG00000104164.10	BLOC1S6	0.0029956	0.0192756
ENSG00000104177.17	MYEF2	0.00100929	0.00800169
ENSG00000104205.12	SGK3	0.00667849	0.0364528
ENSG00000104218.14	CSPP1	0.00106979	0.00837311
ENSG00000104228.12	TRIM35	1.53e-06	4.03e-05
ENSG00000104231.10	ZFAND1	4.89e-06	0.000103918
ENSG00000104290.10	FZD3	0.000187812	0.00203691
ENSG00000104324.15	CPQ	8.06e-11	2.52e-08
ENSG00000104325.6	DECR1	7.99e-06	0.000155682
ENSG00000104331.8	IMPAD1	0.00010228	0.0012484
ENSG00000104343.19	UBE2W	0.0092643	0.0473523
ENSG00000104356.10	POP1	0.00357536	0.0222087
ENSG00000104375.15	STK3	0.00718087	0.0386846
ENSG00000104408.9	EIF3E	1.22e-06	3.36e-05
ENSG00000104419.14	NDRG1	0.00664057	0.036312
ENSG00000104432.13	IL7	0.000886985	0.00719225
ENSG00000104442.9	ARMC1	7.63e-06	0.00015025
ENSG00000104447.12	TRPS1	0.00617006	0.0342655
ENSG00000104472.9	CHRAC1	0.000357333	0.00343031
ENSG00000104490.17	NCALD	0.000158619	0.00177203
ENSG00000104497.13	SNX16	0.000347331	0.00335328
ENSG00000104517.12	UBR5	0.00440637	0.026308
ENSG00000104518.10	GSDMD	1.46e-10	3.99e-08
ENSG00000104522.15	TSTA3	4e-10	7.84e-08
ENSG00000104524.13	PYCRL	3.72e-06	8.31e-05
ENSG00000104529.17	EEF1D	2.58e-08	1.61e-06
ENSG00000104549.11	SQLE	0.00421405	0.0254161
ENSG00000104613.11	INTS10	0.00171752	0.0122452
ENSG00000104626.14	ERI1	0.0019676	0.0136962
ENSG00000104643.9	MTMR9	1.41e-07	6.04e-06
ENSG00000104660.17	LEPROTL1	4.34e-07	1.45e-05
ENSG00000104671.7	DCTN6	0.000242929	0.00250702
ENSG00000104679.10	R3HCC1	0.00224351	0.0152477
ENSG00000104689.9	TNFRSF10A	0.00924661	0.0472809
ENSG00000104691.14	UBXN8	0.00401841	0.0244389
ENSG00000104714.13	ERICH1	0.00691247	0.0374926
ENSG00000104731.13	KLHDC4	0.000163827	0.00181983
ENSG00000104738.16	MCM4	0.000990568	0.00787534
ENSG00000104756.15	KCTD9	3.27e-05	0.000492344
ENSG00000104774.12	MAN2B1	0.00457192	0.027093
ENSG00000104783.11	KCNN4	0.000994836	0.00790557
ENSG00000104805.15	NUCB1	4.35e-11	1.55e-08
ENSG00000104812.14	GYS1	0.00491986	0.0287399
ENSG00000104814.12	MAP4K1	7.82e-06	0.000152973
ENSG00000104823.8	ECH1	2e-08	1.33e-06
ENSG00000104824.16	HNRNPL	4.38e-09	4.35e-07
ENSG00000104825.16	NFKBIB	1.28e-10	3.57e-08
ENSG00000104835.14	SARS2	7.63e-05	0.000983876
ENSG00000104852.14	SNRNP70	0.000427874	0.00397626
ENSG00000104853.15	CLPTM1	0.00291549	0.0188603
ENSG00000104856.13	RELB	7.25e-05	0.000943729
ENSG00000104859.14	CLASRP	0.00627577	0.0347162
ENSG00000104863.11	LIN7B	0.00416902	0.0252043
ENSG00000104866.10	PPP1R37	1.34e-06	3.62e-05
ENSG00000104870.12	FCGRT	4.45e-06	9.61e-05
ENSG00000104872.10	PIH1D1	0.00234315	0.0157983
ENSG00000104880.17	ARHGEF18	0.000332989	0.00324621
ENSG00000104881.15	PPP1R13L	0.000390271	0.00369151
ENSG00000104885.17	DOT1L	0.000871368	0.00708594
ENSG00000104888.9	SLC17A7	0.00300676	0.0193352
ENSG00000104904.12	OAZ1	0.000417074	0.00389867
ENSG00000104907.12	TRMT1	1.85e-05	0.000308379
ENSG00000104915.14	STX10	1.79e-05	0.000300241
ENSG00000104921.14	FCER2	0.00773459	0.0409865
ENSG00000104936.17	DMPK	0.000408843	0.00383794
ENSG00000104957.13	CCDC130	8.55e-05	0.00107696
ENSG00000104964.14	AES	3.28e-11	1.32e-08
ENSG00000104970.10	KIR3DX1	4.96e-08	2.67e-06
ENSG00000104972.15	LILRB1	1.1e-11	5.81e-09
ENSG00000104973.16	MED25	0.00640787	0.0353165
ENSG00000104974.11	LILRA1	2.95e-11	1.24e-08
ENSG00000104979.8	C19orf53	0.0062066	0.0344301
ENSG00000104980.7	TIMM44	0.00324898	0.0205763
ENSG00000104998.3	IL27RA	4.55e-05	0.000644522
ENSG00000105053.10	VRK3	0.000223047	0.00233862
ENSG00000105088.8	OLFM2	5.01e-11	1.71e-08
ENSG00000105122.12	RASAL3	0.00823703	0.0430661
ENSG00000105135.15	ILVBL	2.99e-06	6.94e-05
ENSG00000105136.20	ZNF419	3.43e-06	7.79e-05
ENSG00000105176.17	URI1	8.17e-10	1.37e-07
ENSG00000105193.8	RPS16	0.000103239	0.00125739
ENSG00000105202.8	FBL	1.27e-06	3.48e-05
ENSG00000105204.13	DYRK1B	1.33e-08	9.88e-07
ENSG00000105205.6	CLC	0.00015676	0.00175388
ENSG00000105254.11	TBCB	0.0041838	0.0252745
ENSG00000105255.10	FSD1	0.00695724	0.0376913
ENSG00000105258.8	POLR2I	0.000609701	0.00529295
ENSG00000105278.10	ZFR2	9.55e-05	0.00117928
ENSG00000105287.12	PRKD2	0.000411729	0.00385934
ENSG00000105289.14	TJP3	0.00367524	0.0227183
ENSG00000105298.13	CACTIN	4.73e-06	0.000101122
ENSG00000105321.12	CCDC9	5.25e-06	0.000110266
ENSG00000105329.9	TGFB1	0.00690059	0.0374396
ENSG00000105339.10	DENND3	7.39e-05	0.000958384
ENSG00000105352.10	CEACAM4	1.73e-13	2.45e-10
ENSG00000105355.8	PLIN3	3.16e-11	1.3e-08
ENSG00000105366.15	SIGLEC8	2.76e-06	6.51e-05
ENSG00000105369.9	CD79A	4.04e-07	1.37e-05
ENSG00000105372.6	RPS19	0.000565658	0.00497901
ENSG00000105373.18	GLTSCR2	4.53e-07	1.5e-05
ENSG00000105374.9	NKG7	0.00497859	0.0290297
ENSG00000105383.14	CD33	0.000259133	0.00264075
ENSG00000105402.7	NAPA	0.00262464	0.0172931
ENSG00000105404.10	RABAC1	0.00364495	0.0225679
ENSG00000105409.16	ATP1A3	0.00533023	0.0306448
ENSG00000105426.16	PTPRS	0.000132264	0.00153558
ENSG00000105447.12	GRWD1	0.000213069	0.00225698
ENSG00000105486.13	LIG1	0.000755525	0.00632479
ENSG00000105492.15	SIGLEC6	1.48e-05	0.000258448
ENSG00000105497.7	ZNF175	5.58e-07	1.78e-05
ENSG00000105501.12	SIGLEC5	1.52e-06	4.01e-05
ENSG00000105514.7	RAB3D	0.000932086	0.00749586
ENSG00000105516.10	DBP	5.9e-06	0.000121461
ENSG00000105518.13	TMEM205	0.00101638	0.00804164
ENSG00000105519.15	CAPS	1.89e-06	4.76e-05
ENSG00000105520.10	PLPPR2	0.000341107	0.00330635
ENSG00000105576.15	TNPO2	0.000387981	0.0036719
ENSG00000105583.9	WDR83OS	0.0010069	0.0079877
ENSG00000105607.12	GCDH	0.00528044	0.0304169
ENSG00000105609.16	LILRB5	4.49e-16	2.15e-12
ENSG00000105617.3	LENG1	8.75e-09	7.29e-07
ENSG00000105618.13	PRPF31	3.64e-08	2.08e-06
ENSG00000105619.13	TFPT	7.87e-09	6.75e-07
ENSG00000105639.18	JAK3	4.39e-09	4.35e-07
ENSG00000105640.12	RPL18A	2.2e-05	0.000355132
ENSG00000105641.3	SLC5A5	3.63e-05	0.000536142
ENSG00000105643.9	ARRDC2	0.000241032	0.00248996
ENSG00000105662.15	CRTC1	0.000842497	0.00691402
ENSG00000105669.13	COPE	2.86e-05	0.000440471
ENSG00000105671.11	DDX49	0.00843267	0.0438771
ENSG00000105676.13	ARMC6	0.00295462	0.0190601
ENSG00000105677.11	TMEM147	0.00258891	0.0171086
ENSG00000105699.16	LSR	0.00323133	0.0204868
ENSG00000105708.8	ZNF14	9.11e-07	2.66e-05
ENSG00000105711.11	SCN1B	0.00188216	0.0132026
ENSG00000105717.13	PBX4	3.83e-06	8.5e-05
ENSG00000105738.10	SIPA1L3	7.63e-05	0.00098355
ENSG00000105750.14	ZNF85	0.000338705	0.0032902
ENSG00000105767.2	CADM4	4.71e-05	0.000659995
ENSG00000105793.15	GTPBP10	2.26e-07	8.67e-06
ENSG00000105810.9	CDK6	4.04e-06	8.88e-05
ENSG00000105819.13	PMPCB	7.12e-07	2.18e-05
ENSG00000105821.14	DNAJC2	2.29e-05	0.000368033
ENSG00000105829.11	BET1	0.000760951	0.0063608
ENSG00000105835.11	NAMPT	0.00683856	0.037169
ENSG00000105849.5	TWISTNB	7.31e-08	3.56e-06
ENSG00000105851.10	PIK3CG	0.00573683	0.0324257
ENSG00000105854.12	PON2	0.000100187	0.00122521
ENSG00000105856.13	HBP1	1.05e-09	1.66e-07
ENSG00000105865.10	DUS4L	0.000319242	0.00313259
ENSG00000105866.13	SP4	7.58e-05	0.00097891
ENSG00000105879.11	CBLL1	0.00910567	0.0466915
ENSG00000105887.10	MTPN	0.00605143	0.0337245
ENSG00000105926.15	MPP6	1.57e-06	4.11e-05
ENSG00000105953.14	OGDH	0.000955626	0.0076429
ENSG00000105968.18	H2AFV	0.000259156	0.00264075
ENSG00000105982.16	RNF32	0.00127858	0.00967969
ENSG00000105983.20	LMBR1	0.00198299	0.0137808
ENSG00000106003.12	LFNG	4.75e-08	2.57e-06
ENSG00000106028.10	SSBP1	2.93e-05	0.000449892
ENSG00000106049.8	HIBADH	3.89e-05	0.000567107
ENSG00000106052.13	TAX1BP1	0.000134854	0.00156048
ENSG00000106066.14	CPVL	5.66e-05	0.000767341
ENSG00000106070.17	GRB10	6.12e-06	0.000124964
ENSG00000106080.10	FKBP14	0.000374162	0.00355898
ENSG00000106086.18	PLEKHA8	0.00183582	0.0129328
ENSG00000106123.11	EPHB6	3.67e-06	8.21e-05
ENSG00000106144.19	CASP2	3.86e-05	0.000563347
ENSG00000106245.10	BUD31	0.00817587	0.0428218
ENSG00000106261.16	ZKSCAN1	0.00465573	0.0275064
ENSG00000106299.7	WASL	0.000200405	0.00214561
ENSG00000106333.12	PCOLCE	0.000236226	0.00245076
ENSG00000106344.8	RBM28	0.00010539	0.00127718
ENSG00000106346.11	USP42	0.00487361	0.0285287
ENSG00000106348.16	IMPDH1	0.00017712	0.00194283
ENSG00000106351.12	AGFG2	8.01e-05	0.00102024
ENSG00000106355.9	LSM5	3.38e-05	0.000505684
ENSG00000106366.8	SERPINE1	0.00990648	0.0499475
ENSG00000106400.11	ZNHIT1	0.00937285	0.0477478
ENSG00000106404.13	CLDN15	0.000900403	0.00728944
ENSG00000106415.12	GLCCI1	0.000922848	0.00743858
ENSG00000106460.18	TMEM106B	3.62e-07	1.27e-05
ENSG00000106477.18	CEP41	3.51e-05	0.000521356
ENSG00000106479.10	ZNF862	0.00270835	0.0177641
ENSG00000106484.14	MEST	0.00416	0.0251528
ENSG00000106524.8	ANKMY2	0.000125281	0.00147196
ENSG00000106537.7	TSPAN13	3.37e-05	0.000503815
ENSG00000106546.12	AHR	0.00136945	0.0102323
ENSG00000106560.10	GIMAP2	0.00539217	0.0309136
ENSG00000106565.17	TMEM176B	0.00245128	0.0163755
ENSG00000106591.3	MRPL32	0.000126428	0.0014824
ENSG00000106605.10	BLVRA	0.00601961	0.033595
ENSG00000106608.16	URGCP	1.84e-05	0.000308028
ENSG00000106609.16	TMEM248	0.000189662	0.00205261
ENSG00000106615.9	RHEB	0.00566275	0.0321068
ENSG00000106624.10	AEBP1	5.49e-08	2.85e-06
ENSG00000106628.10	POLD2	5.54e-05	0.000754102
ENSG00000106635.7	BCL7B	0.00353744	0.0220243
ENSG00000106683.14	LIMK1	6.68e-07	2.08e-05
ENSG00000106692.13	FKTN	2.71e-06	6.42e-05
ENSG00000106723.16	SPIN1	1.64e-05	0.000281292
ENSG00000106771.12	TMEM245	1.3e-06	3.54e-05
ENSG00000106804.7	C5	0.00768807	0.0407952
ENSG00000106829.18	TLE4	0.00110902	0.00860997
ENSG00000106992.17	AK1	0.00867855	0.0449123
ENSG00000106993.11	CDC37L1	2.1e-07	8.21e-06
ENSG00000107036.11	RIC1	0.00239327	0.016066
ENSG00000107077.18	KDM4C	0.000754892	0.00632053
ENSG00000107099.15	DOCK8	0.000414132	0.00387757
ENSG00000107223.12	EDF1	0.00634479	0.0350219
ENSG00000107290.13	SETX	0.00187375	0.01316
ENSG00000107341.4	UBE2R2	1.13e-07	5.02e-06
ENSG00000107404.19	DVL1	4.9e-10	9.17e-08
ENSG00000107443.15	CCNJ	0.00927778	0.0474042
ENSG00000107485.15	GATA3	0.000618486	0.0053546
ENSG00000107554.16	DNMBP	0.00341356	0.0213865
ENSG00000107560.10	RAB11FIP2	0.000782011	0.00650798
ENSG00000107566.13	ERLIN1	5.65e-05	0.00076656
ENSG00000107581.12	EIF3A	0.00726194	0.0390208
ENSG00000107614.21	TRDMT1	2.02e-05	0.000331681
ENSG00000107625.12	DDX50	0.00172527	0.0122884
ENSG00000107643.15	MAPK8	0.000639984	0.00550886
ENSG00000107651.12	SEC23IP	0.00162442	0.0117027
ENSG00000107669.17	ATE1	0.00353317	0.0220058
ENSG00000107672.14	NSMCE4A	9.65e-07	2.78e-05
ENSG00000107679.14	PLEKHA1	2.22e-08	1.44e-06
ENSG00000107736.19	CDH23	0.00254841	0.0168848
ENSG00000107738.19	VSIR	2.54e-05	0.000399939
ENSG00000107742.12	SPOCK2	4.3e-07	1.44e-05
ENSG00000107745.17	MICU1	1.87e-11	8.52e-09
ENSG00000107758.15	PPP3CB	1.97e-05	0.000324446
ENSG00000107771.15	CCSER2	5.71e-07	1.82e-05
ENSG00000107779.13	BMPR1A	0.000800005	0.00662954
ENSG00000107796.13	ACTA2	0.000266001	0.00269538
ENSG00000107798.17	LIPA	0.00211608	0.0145468
ENSG00000107815.7	TWNK	0.00123501	0.00940304
ENSG00000107816.17	LZTS2	0.00168999	0.012081
ENSG00000107821.14	KAZALD1	0.00316318	0.0201249
ENSG00000107833.10	NPM3	0.00716524	0.0386126
ENSG00000107854.5	TNKS2	0.00159732	0.0115517
ENSG00000107890.16	ANKRD26	4.25e-06	9.24e-05
ENSG00000107937.18	GTPBP4	0.00286928	0.0186252
ENSG00000107938.17	EDRF1	0.000544272	0.0048327
ENSG00000107949.16	BCCIP	0.00301927	0.019403
ENSG00000107951.14	MTPAP	1.04e-05	0.000192813
ENSG00000107954.10	NEURL1	0.00855353	0.0443744
ENSG00000107957.16	SH3PXD2A	0.00179399	0.0127014
ENSG00000107959.15	PITRM1	0.00812919	0.0426293
ENSG00000107960.10	STN1	0.00249758	0.0166281
ENSG00000108021.19	FAM208B	0.00532765	0.0306334
ENSG00000108055.9	SMC3	0.000327993	0.00320488
ENSG00000108061.11	SHOC2	0.00811268	0.0425558
ENSG00000108064.10	TFAM	0.000931323	0.00749209
ENSG00000108091.10	CCDC6	3.87e-07	1.33e-05
ENSG00000108094.14	CUL2	0.00620281	0.0344174
ENSG00000108107.14	RPL28	0.00137764	0.0102844
ENSG00000108179.13	PPIF	5.95e-09	5.53e-07
ENSG00000108239.8	TBC1D12	0.000629319	0.00543276
ENSG00000108244.16	KRT23	2.61e-09	3.1e-07
ENSG00000108298.9	RPL19	2.36e-05	0.000376239
ENSG00000108312.14	UBTF	0.00306683	0.0196396
ENSG00000108349.16	CASC3	0.00020376	0.00217467
ENSG00000108375.12	RNF43	0.000198587	0.00212882
ENSG00000108387.14	2004-09-01	2.39e-06	5.77e-05
ENSG00000108395.13	TRIM37	4.6e-05	0.000648829
ENSG00000108405.3	P2RX1	0.000258147	0.00263363
ENSG00000108423.14	TUBD1	1.72e-08	1.18e-06
ENSG00000108424.9	KPNB1	5.21e-06	0.000109715
ENSG00000108433.16	GOSR2	1.62e-05	0.000278037
ENSG00000108439.9	PNPO	4.78e-05	0.000668299
ENSG00000108443.13	RPS6KB1	0.000581062	0.00509473
ENSG00000108474.16	PIGL	9.39e-07	2.72e-05
ENSG00000108479.11	GALK1	9.52e-05	0.00117619
ENSG00000108506.11	INTS2	5.89e-07	1.87e-05
ENSG00000108515.17	ENO3	6.21e-06	0.000126401
ENSG00000108518.7	PFN1	0.00424134	0.0255535
ENSG00000108523.15	RNF167	5.6e-05	0.000760971
ENSG00000108528.13	SLC25A11	0.00161642	0.0116584
ENSG00000108557.18	RAI1	0.00759334	0.0404316
ENSG00000108559.11	NUP88	4.4e-08	2.43e-06
ENSG00000108561.8	C1QBP	0.00271708	0.0178099
ENSG00000108578.14	BLMH	0.00363962	0.0225391
ENSG00000108582.11	CPD	0.0049325	0.0288006
ENSG00000108587.15	GOSR1	0.000581713	0.00509692
ENSG00000108588.13	CCDC47	0.00312027	0.0199192
ENSG00000108591.9	DRG2	0.000107143	0.00129442
ENSG00000108622.10	ICAM2	0.00301567	0.0193827
ENSG00000108651.9	UTP6	0.000291356	0.00290716
ENSG00000108666.9	C17orf75	7.66e-05	0.000986155
ENSG00000108671.9	PSMD11	0.00208442	0.014364
ENSG00000108773.10	KAT2A	1.2e-08	9.17e-07
ENSG00000108774.14	RAB5C	0.000187456	0.00203392
ENSG00000108784.9	NAGLU	0.0011849	0.00909642
ENSG00000108797.11	CNTNAP1	0.00312952	0.0199621
ENSG00000108829.9	LRRC59	0.00210725	0.0144997
ENSG00000108839.11	ALOX12	0.00182842	0.0128932
ENSG00000108846.15	ABCC3	0.000530989	0.00473831
ENSG00000108848.15	LUC7L3	2.64e-05	0.000411796
ENSG00000108854.15	SMURF2	1.03e-05	0.00019057
ENSG00000108861.8	DUSP3	4.97e-08	2.67e-06
ENSG00000108946.14	PRKAR1A	0.00671286	0.0365971
ENSG00000108950.11	FAM20A	6.85e-08	3.38e-06
ENSG00000108953.16	YWHAE	2.51e-10	5.74e-08
ENSG00000108963.17	DPH1	3.23e-06	7.38e-05
ENSG00000108984.13	MAP2K6	0.00795983	0.0419182
ENSG00000109016.17	DHRS7B	3.56e-07	1.25e-05
ENSG00000109047.7	RCVRN	0.00205227	0.0141729
ENSG00000109063.14	MYH3	0.00679381	0.0369791
ENSG00000109065.11	NAT9	0.000185559	0.00201721
ENSG00000109084.13	TMEM97	0.00178926	0.0126697
ENSG00000109099.13	PMP22	0.000394964	0.0037269
ENSG00000109111.14	SUPT6H	0.00459612	0.0272016
ENSG00000109118.13	PHF12	0.00118343	0.00908782
ENSG00000109180.14	OCIAD1	0.00187611	0.0131711
ENSG00000109184.14	DCUN1D4	1.79e-06	4.56e-05
ENSG00000109189.12	USP46	3.59e-05	0.000530721
ENSG00000109270.12	LAMTOR3	0.00991803	0.0499909
ENSG00000109320.11	NFKB1	3.98e-06	8.75e-05
ENSG00000109323.8	MANBA	0.000451694	0.00414763
ENSG00000109436.7	TBC1D9	0.00224742	0.0152661
ENSG00000109452.12	INPP4B	2.05e-06	5.11e-05
ENSG00000109466.13	KLHL2	0.00816657	0.04279
ENSG00000109475.16	RPL34	0.00194325	0.0135508
ENSG00000109534.16	GAR1	0.000214689	0.0022713
ENSG00000109536.11	FRG1	1.33e-05	0.000235502
ENSG00000109586.11	GALNT7	0.00246138	0.0164257
ENSG00000109606.12	DHX15	0.00195967	0.0136466
ENSG00000109618.11	SEPSECS	1.42e-05	0.000249692
ENSG00000109654.14	TRIM2	0.00721998	0.0388444
ENSG00000109667.11	SLC2A9	0.00230466	0.0155801
ENSG00000109670.13	FBXW7	0.00186322	0.0130986
ENSG00000109685.17	NSD2	0.00086667	0.00706015
ENSG00000109689.15	STIM2	4.32e-05	0.000618501
ENSG00000109736.14	MFSD10	0.00257053	0.0170136
ENSG00000109743.10	BST1	0.000274759	0.00276958
ENSG00000109762.15	SNX25	1.79e-07	7.18e-06
ENSG00000109775.10	UFSP2	6.77e-09	6.05e-07
ENSG00000109805.9	NCAPG	0.0095794	0.0486308
ENSG00000109814.11	UGDH	0.000755791	0.00632598
ENSG00000109854.13	HTATIP2	0.00122857	0.00936245
ENSG00000109881.16	CCDC34	0.00483397	0.0283488
ENSG00000109911.18	ELP4	6.87e-06	0.000137572
ENSG00000109917.10	ZPR1	1.29e-05	0.000229638
ENSG00000109920.12	FNBP4	0.000200835	0.0021493
ENSG00000109929.9	SC5D	3.88e-06	8.61e-05
ENSG00000109943.8	CRTAM	8.88e-10	1.46e-07
ENSG00000109944.10	C11orf63	0.00657983	0.0360359
ENSG00000109971.13	HSPA8	0.00226165	0.0153485
ENSG00000110002.15	VWA5A	1.06e-07	4.8e-06
ENSG00000110025.12	SNX15	0.000732964	0.00616329
ENSG00000110031.12	LPXN	3.14e-05	0.000475379
ENSG00000110042.7	DTX4	0.00080354	0.00665018
ENSG00000110046.12	ATG2A	0.000300271	0.00297512
ENSG00000110047.17	EHD1	0.000576967	0.00506405
ENSG00000110079.16	MS4A4A	0.00758297	0.0403891
ENSG00000110080.18	ST3GAL4	1.8e-06	4.58e-05
ENSG00000110104.11	CCDC86	0.00151779	0.0110947
ENSG00000110108.9	TMEM109	0.00138214	0.0103089
ENSG00000110172.11	CHORDC1	0.000328611	0.00320968
ENSG00000110203.8	FOLR3	0.00725345	0.0389889
ENSG00000110318.13	CEP126	7.17e-05	0.000934391
ENSG00000110367.11	DDX6	8.32e-05	0.00105437
ENSG00000110395.6	CBL	0.00512635	0.0297312
ENSG00000110429.13	FBXO3	0.00106687	0.00835792
ENSG00000110435.11	PDHX	0.000940777	0.00754193
ENSG00000110446.10	SLC15A3	0.00091019	0.00735347
ENSG00000110448.10	CD5	6.12e-08	3.09e-06
ENSG00000110536.13	PTPMT1	1.16e-06	3.25e-05
ENSG00000110583.12	NAA40	2.42e-06	5.85e-05
ENSG00000110619.17	CARS	7.92e-09	6.75e-07
ENSG00000110628.13	SLC22A18	3.26e-09	3.57e-07
ENSG00000110651.11	CD81	2.08e-09	2.72e-07
ENSG00000110660.14	SLC35F2	0.00990263	0.0499341
ENSG00000110696.9	C11orf58	0.000508867	0.0045693
ENSG00000110700.6	RPS13	0.000858717	0.00700994
ENSG00000110711.9	AIP	0.00400825	0.0243858
ENSG00000110713.15	NUP98	1.93e-05	0.000319297
ENSG00000110719.9	TCIRG1	0.00048826	0.0044149
ENSG00000110723.11	EXPH5	0.000608439	0.00528469
ENSG00000110756.17	HPS5	0.00952373	0.0484013
ENSG00000110768.11	GTF2H1	0.00100985	0.00800488
ENSG00000110799.13	VWF	0.00516271	0.0299046
ENSG00000110841.13	PPFIBP1	0.00639508	0.0352689
ENSG00000110844.13	PRPF40B	0.0073191	0.0392672
ENSG00000110848.8	CD69	1.9e-05	0.000315393
ENSG00000110871.14	COQ5	0.00512976	0.0297476
ENSG00000110876.9	SELPLG	2.72e-09	3.17e-07
ENSG00000110880.10	CORO1C	5.8e-05	0.000784092
ENSG00000110881.11	ASIC1	0.000205987	0.0021943
ENSG00000110888.17	CAPRIN2	3.86e-05	0.000563937
ENSG00000110911.14	SLC11A2	0.000464483	0.00423527
ENSG00000110917.7	MLEC	0.00486445	0.0284947
ENSG00000110921.13	MVK	0.000682176	0.0058228
ENSG00000110925.6	CSRNP2	0.00881287	0.0454696
ENSG00000110931.18	CAMKK2	0.00216529	0.014825
ENSG00000110934.10	BIN2	1.22e-07	5.34e-06
ENSG00000110944.8	IL23A	0.00155674	0.0113148
ENSG00000110958.15	PTGES3	2.13e-05	0.000346835
ENSG00000111142.13	METAP2	0.000137231	0.00157848
ENSG00000111144.9	LTA4H	4.88e-06	0.000103737
ENSG00000111145.7	ELK3	0.00195699	0.0136317
ENSG00000111181.12	SLC6A12	9.8e-07	2.81e-05
ENSG00000111196.9	MAGOHB	0.000432285	0.00400628
ENSG00000111203.11	ITFG2	0.000231849	0.00241322
ENSG00000111206.12	FOXM1	0.00938612	0.0477926
ENSG00000111215.11	PRR4	0.00732136	0.039271
ENSG00000111237.18	VPS29	0.000724826	0.00610708
ENSG00000111261.13	MANSC1	4.34e-15	1.47e-11
ENSG00000111266.8	DUSP16	2.11e-08	1.39e-06
ENSG00000111269.2	CREBL2	5.58e-05	0.000759017
ENSG00000111275.12	ALDH2	0.000729353	0.00614104
ENSG00000111300.9	NAA25	1.14e-05	0.000207354
ENSG00000111321.10	LTBR	1.88e-09	2.53e-07
ENSG00000111348.8	ARHGDIB	5.36e-05	0.000735626
ENSG00000111358.13	GTF2H3	9.04e-07	2.64e-05
ENSG00000111361.12	EIF2B1	0.0018093	0.0127885
ENSG00000111364.15	DDX55	1.23e-06	3.39e-05
ENSG00000111371.15	SLC38A1	3.08e-08	1.84e-06
ENSG00000111412.5	C12orf49	1.07e-06	3.04e-05
ENSG00000111424.10	VDR	1.24e-05	0.000223241
ENSG00000111450.13	STX2	0.00126949	0.00962673
ENSG00000111490.12	TBC1D30	0.000466992	0.00425392
ENSG00000111530.12	CAND1	1.9e-05	0.000315351
ENSG00000111581.9	NUP107	6.86e-06	0.000137418
ENSG00000111596.11	CNOT2	0.000633905	0.00546763
ENSG00000111602.11	TIMELESS	0.00451637	0.0268231
ENSG00000111605.16	CPSF6	0.00245247	0.0163814
ENSG00000111615.13	KRR1	1.32e-06	3.58e-05
ENSG00000111640.14	GAPDH	4.77e-06	0.00010174
ENSG00000111642.14	CHD4	0.0055277	0.0315166
ENSG00000111644.7	ACRBP	0.00165621	0.0118801
ENSG00000111647.12	UHRF1BP1L	0.00835173	0.0435539
ENSG00000111652.9	COPS7A	0.00166713	0.0119445
ENSG00000111653.19	ING4	0.00437953	0.0261969
ENSG00000111669.14	TPI1	0.00251956	0.0167351
ENSG00000111670.14	GNPTAB	0.00723319	0.0389006
ENSG00000111671.9	SPSB2	3.63e-06	8.15e-05
ENSG00000111674.8	ENO2	0.00742323	0.0396919
ENSG00000111678.10	C12orf57	3.9e-06	8.62e-05
ENSG00000111679.16	PTPN6	4.68e-09	4.57e-07
ENSG00000111696.11	NT5DC3	0.000410939	0.00385477
ENSG00000111711.9	GOLT1B	0.000142512	0.00162803
ENSG00000111716.12	LDHB	4.66e-05	0.000655378
ENSG00000111726.12	CMAS	0.00835155	0.0435539
ENSG00000111727.11	HCFC2	0.00276686	0.0180826
ENSG00000111731.12	C2CD5	2.96e-05	0.000453899
ENSG00000111752.10	PHC1	8.25e-06	0.000159858
ENSG00000111785.19	RIC8B	8.72e-06	0.000167296
ENSG00000111796.3	KLRB1	2e-05	0.0003283
ENSG00000111817.16	DSE	3.12e-05	0.000472539
ENSG00000111832.12	RWDD1	3.73e-07	1.3e-05
ENSG00000111843.13	TMEM14C	0.0016375	0.0117803
ENSG00000111845.4	PAK1IP1	0.000630418	0.00544125
ENSG00000111859.16	NEDD9	0.0003651	0.00348974
ENSG00000111860.13	CEP85L	2.73e-06	6.47e-05
ENSG00000111863.12	ADTRP	0.000558195	0.00492562
ENSG00000111875.7	ASF1A	7.66e-05	0.000986155
ENSG00000111879.18	FAM184A	8.48e-05	0.00107024
ENSG00000111880.15	RNGTT	5.84e-05	0.000788725
ENSG00000111885.6	MAN1A1	0.00297537	0.0191724
ENSG00000111897.6	SERINC1	0.00310204	0.0198227
ENSG00000111906.17	HDDC2	0.00019223	0.00207687
ENSG00000111913.17	FAM65B	6.24e-05	0.000832729
ENSG00000111962.7	UST	0.000956959	0.00765121
ENSG00000112029.9	FBXO5	0.000604574	0.0052592
ENSG00000112033.13	PPARD	0.00765085	0.0406698
ENSG00000112039.3	FANCE	0.00225137	0.0152889
ENSG00000112053.13	SLC26A8	8.8e-09	7.31e-07
ENSG00000112062.10	MAPK14	5.95e-08	3.02e-06
ENSG00000112079.8	STK38	0.000821459	0.00676876
ENSG00000112081.16	SRSF3	2.14e-06	5.28e-05
ENSG00000112096.16	SOD2	1.59e-06	4.14e-05
ENSG00000112110.9	MRPL18	0.00385085	0.023606
ENSG00000112118.18	MCM3	0.00406455	0.0246635
ENSG00000112144.15	ICK	5.24e-05	0.000723177
ENSG00000112149.9	CD83	0.000696023	0.00591225
ENSG00000112159.11	MDN1	0.000683743	0.00582837
ENSG00000112167.9	SAYSD1	0.000335178	0.00326321
ENSG00000112182.14	BACH2	1.79e-07	7.18e-06
ENSG00000112195.8	TREML2	3.28e-05	0.000493134
ENSG00000112200.16	ZNF451	3.21e-06	7.36e-05
ENSG00000112208.11	BAG2	0.000497767	0.00448731
ENSG00000112210.11	RAB23	0.00139174	0.0103638
ENSG00000112232.8	KHDRBS2	0.00252244	0.0167454
ENSG00000112234.8	FBXL4	0.00321965	0.0204204
ENSG00000112237.12	CCNC	0.000292845	0.00291744
ENSG00000112249.13	ASCC3	0.000526542	0.00470753
ENSG00000112282.17	MED23	0.000280721	0.00281873
ENSG00000112290.12	WASF1	0.00358787	0.0222714
ENSG00000112297.14	AIM1	0.000149502	0.00168872
ENSG00000112303.13	VNN2	0.00371957	0.0229255
ENSG00000112306.7	RPS12	0.00221665	0.0150934
ENSG00000112308.12	C6orf62	0.00495728	0.0289287
ENSG00000112309.10	B3GAT2	0.00903905	0.0464154
ENSG00000112320.11	SOBP	0.00604179	0.0336998
ENSG00000112333.11	NR2E1	0.00420049	0.0253539
ENSG00000112339.14	HBS1L	0.000204765	0.00218356
ENSG00000112343.10	TRIM38	0.00566201	0.0321062
ENSG00000112357.12	PEX7	0.00819543	0.0428971
ENSG00000112365.4	ZBTB24	2.04e-07	8.02e-06
ENSG00000112367.10	FIG4	0.000120669	0.00142567
ENSG00000112394.16	SLC16A10	1.76e-05	0.00029606
ENSG00000112406.4	HECA	0.00159781	0.0115535
ENSG00000112419.14	PHACTR2	0.00408097	0.0247454
ENSG00000112425.14	EPM2A	1.07e-06	3.04e-05
ENSG00000112473.17	SLC39A7	6.56e-11	2.1e-08
ENSG00000112493.12	TAPBP	6.22e-09	5.68e-07
ENSG00000112511.17	PHF1	3.99e-08	2.24e-06
ENSG00000112514.15	CUTA	1.12e-07	5e-06
ENSG00000112561.17	TFEB	7.83e-05	0.00100212
ENSG00000112578.9	BYSL	0.00716349	0.0386073
ENSG00000112584.13	FAM120B	5.37e-11	1.79e-08
ENSG00000112655.15	PTK7	0.0026314	0.0173354
ENSG00000112685.13	EXOC2	0.000285115	0.00285496
ENSG00000112699.10	GMDS	0.000165336	0.0018346
ENSG00000112701.17	SENP6	0.00435421	0.0260915
ENSG00000112739.16	PRPF4B	0.000347119	0.00335249
ENSG00000112759.16	SLC29A1	7.79e-06	0.000152409
ENSG00000112761.20	WISP3	0.000615205	0.00533073
ENSG00000112851.14	ERBIN	0.0031809	0.020225
ENSG00000112893.9	MAN2A1	0.00245513	0.0163948
ENSG00000112941.13	PAPD7	0.00158771	0.0115017
ENSG00000112972.14	HMGCS1	0.00351557	0.0219337
ENSG00000112992.16	NNT	0.00643127	0.0354186
ENSG00000112996.10	MRPS30	3.01e-09	3.37e-07
ENSG00000113013.12	HSPA9	0.00215909	0.0147936
ENSG00000113048.16	MRPS27	9.18e-08	4.26e-06
ENSG00000113088.5	GZMK	8.17e-07	2.44e-05
ENSG00000113140.10	SPARC	2.62e-05	0.000410554
ENSG00000113194.12	FAF2	0.00169627	0.0121208
ENSG00000113231.13	PDE8B	0.000383121	0.0036313
ENSG00000113240.12	CLK4	0.0011113	0.00862239
ENSG00000113263.12	ITK	2.94e-06	6.85e-05
ENSG00000113269.13	RNF130	0.00358199	0.0222472
ENSG00000113296.14	THBS4	0.000306876	0.00302936
ENSG00000113300.11	CNOT6	8.71e-06	0.000167239
ENSG00000113303.11	BTNL8	0.00876396	0.0452677
ENSG00000113318.9	MSH3	0.0059726	0.0333946
ENSG00000113319.12	RASGRF2	3.82e-05	0.000558442
ENSG00000113328.18	CCNG1	5.73e-08	2.94e-06
ENSG00000113356.11	POLR3G	0.00125647	0.00953789
ENSG00000113368.11	LMNB1	2.44e-07	9.24e-06
ENSG00000113384.13	GOLPH3	0.00929781	0.0474902
ENSG00000113387.11	SUB1	0.000400992	0.00377468
ENSG00000113391.18	FAM172A	7.33e-05	0.000951413
ENSG00000113407.13	TARS	0.00424502	0.0255659
ENSG00000113441.15	LNPEP	6.69e-05	0.000882181
ENSG00000113448.18	PDE4D	3.36e-11	1.33e-08
ENSG00000113456.18	RAD1	3.25e-09	3.56e-07
ENSG00000113460.12	BRIX1	3.82e-06	8.49e-05
ENSG00000113494.16	PRLR	0.001427	0.0105723
ENSG00000113504.20	SLC12A7	2.08e-05	0.000339472
ENSG00000113522.13	RAD50	0.00169311	0.0121017
ENSG00000113525.9	IL5	0.00517843	0.0299786
ENSG00000113569.15	NUP155	3.01e-05	0.000459571
ENSG00000113595.14	TRIM23	0.000623986	0.00539579
ENSG00000113597.17	TRAPPC13	1.51e-05	0.000262767
ENSG00000113621.14	TXNDC15	0.00209626	0.0144378
ENSG00000113643.8	RARS	0.00549965	0.0313883
ENSG00000113648.16	H2AFY	0.00188018	0.0131942
ENSG00000113649.11	TCERG1	3.14e-06	7.23e-05
ENSG00000113657.12	DPYSL3	0.00741787	0.0396675
ENSG00000113658.16	SMAD5	0.000216664	0.00228839
ENSG00000113719.15	ERGIC1	8.55e-05	0.00107696
ENSG00000113732.8	ATP6V0E1	0.00723994	0.0389245
ENSG00000113734.17	BNIP1	0.0025029	0.0166538
ENSG00000113742.12	CPEB4	0.00756258	0.0403142
ENSG00000113749.7	HRH2	7.25e-07	2.21e-05
ENSG00000113758.13	DBN1	0.00131302	0.00989632
ENSG00000113810.15	SMC4	4.36e-05	0.000622712
ENSG00000113838.12	TBCCD1	0.00168236	0.012035
ENSG00000113851.14	CRBN	1.9e-06	4.79e-05
ENSG00000113916.17	BCL6	2.7e-06	6.41e-05
ENSG00000113966.9	ARL6	0.000762395	0.00636868
ENSG00000113971.19	NPHP3	0.00115371	0.00889583
ENSG00000114021.11	NIT2	2.63e-06	6.26e-05
ENSG00000114023.15	FAM162A	6.22e-05	0.000830603
ENSG00000114026.21	OGG1	0.000265186	0.00268873
ENSG00000114030.12	KPNA1	0.00518474	0.0300117
ENSG00000114062.18	UBE3A	3.58e-06	8.05e-05
ENSG00000114098.17	ARMC8	0.00084352	0.00692029
ENSG00000114107.8	CEP70	9.37e-05	0.00116131
ENSG00000114120.11	SLC25A36	1.36e-09	2.02e-07
ENSG00000114125.13	RNF7	0.00688431	0.0373702
ENSG00000114126.17	TFDP2	1.42e-07	6.04e-06
ENSG00000114127.10	XRN1	0.00429182	0.0257965
ENSG00000114166.7	KAT2B	0.00924579	0.0472809
ENSG00000114209.14	PDCD10	0.000197641	0.00212047
ENSG00000114268.11	PFKFB4	1.12e-06	3.14e-05
ENSG00000114270.17	COL7A1	0.00486968	0.0285182
ENSG00000114302.15	PRKAR2A	0.00455805	0.0270328
ENSG00000114315.3	HES1	0.00888622	0.0457506
ENSG00000114316.12	USP4	0.000251354	0.00257932
ENSG00000114331.13	ACAP2	0.00960169	0.0487002
ENSG00000114346.13	ECT2	0.00103345	0.0081378
ENSG00000114353.16	GNAI2	2.89e-05	0.000444785
ENSG00000114383.9	TUSC2	0.00107952	0.00843365
ENSG00000114388.12	NPRL2	0.00172629	0.0122908
ENSG00000114391.12	RPL24	0.000185008	0.00201208
ENSG00000114416.17	FXR1	0.00102759	0.00811014
ENSG00000114423.18	CBLB	6.64e-07	2.07e-05
ENSG00000114439.18	BBX	8.89e-05	0.00111123
ENSG00000114446.4	IFT57	8.79e-06	0.000168409
ENSG00000114473.13	IQCG	0.00688476	0.0373702
ENSG00000114480.12	GBE1	0.000148665	0.0016815
ENSG00000114491.13	UMPS	0.00110147	0.00856575
ENSG00000114503.10	NCBP2	6.51e-07	2.03e-05
ENSG00000114520.10	SNX4	0.000936959	0.00752116
ENSG00000114529.12	C3orf52	0.00465212	0.0274914
ENSG00000114541.14	FRMD4B	0.00119476	0.00915364
ENSG00000114544.16	SLC41A3	0.000132295	0.00153559
ENSG00000114554.11	PLXNA1	1.16e-05	0.000210624
ENSG00000114573.9	ATP6V1A	0.000601313	0.00523979
ENSG00000114626.17	ABTB1	0.000301387	0.00298502
ENSG00000114631.10	PODXL2	3.51e-05	0.000521356
ENSG00000114648.11	KLHL18	0.00647266	0.0355811
ENSG00000114686.8	MRPL3	1.42e-05	0.000249538
ENSG00000114735.9	HEMK1	1.45e-08	1.04e-06
ENSG00000114739.13	ACVR2B	0.00185739	0.0130649
ENSG00000114742.13	WDR48	0.000549694	0.0048658
ENSG00000114744.8	COMMD2	0.00373634	0.0230038
ENSG00000114767.6	RRP9	0.000700407	0.00593958
ENSG00000114779.19	ABHD14B	6.7e-07	2.08e-05
ENSG00000114796.15	KLHL24	0.0002965	0.00294349
ENSG00000114853.13	ZBTB47	0.0030385	0.0195023
ENSG00000114857.17	NKTR	0.00143406	0.0106168
ENSG00000114861.18	FOXP1	5.95e-06	0.000122329
ENSG00000114867.20	EIF4G1	0.000195892	0.00210571
ENSG00000114933.15	INO80D	1.88e-08	1.27e-06
ENSG00000114942.13	EEF1B2	3.79e-06	8.44e-05
ENSG00000114982.17	KANSL3	0.00805839	0.0423321
ENSG00000114993.16	RTKN	0.000723264	0.00609785
ENSG00000114999.7	TTL	1.3e-06	3.54e-05
ENSG00000115020.16	PIKFYVE	0.00518849	0.03003
ENSG00000115042.9	FAHD2A	3.56e-07	1.25e-05
ENSG00000115073.7	ACTR1B	7.36e-05	0.000954268
ENSG00000115085.13	ZAP70	1.41e-08	1.03e-06
ENSG00000115112.7	TFCP2L1	0.000213823	0.00226355
ENSG00000115137.11	DNAJC27	0.000127483	0.00149291
ENSG00000115159.15	GPD2	0.00313264	0.0199731
ENSG00000115207.13	GTF3C2	8.94e-05	0.00111523
ENSG00000115216.13	NRBP1	1.21e-07	5.32e-06
ENSG00000115232.13	ITGA4	3.25e-05	0.000489996
ENSG00000115255.10	REEP6	8.43e-05	0.00106617
ENSG00000115257.15	PCSK4	1.74e-05	0.000294257
ENSG00000115268.9	RPS15	0.000581329	0.00509619
ENSG00000115271.10	GCA	0.00315931	0.0201079
ENSG00000115282.19	TTC31	0.00984283	0.0496902
ENSG00000115306.15	SPTBN1	1.43e-05	0.00024989
ENSG00000115310.17	RTN4	0.00932628	0.0475875
ENSG00000115317.11	HTRA2	0.0022114	0.0150672
ENSG00000115318.11	LOXL3	3.59e-06	8.08e-05
ENSG00000115325.13	DOK1	1.34e-07	5.77e-06
ENSG00000115353.10	TACR1	9.23e-05	0.0011472
ENSG00000115355.15	CCDC88A	0.000195031	0.00209955
ENSG00000115364.13	MRPL19	1.38e-05	0.000243482
ENSG00000115365.11	LANCL1	2.1e-09	2.72e-07
ENSG00000115368.9	WDR75	1.41e-08	1.03e-06
ENSG00000115392.11	FANCL	0.00435082	0.0260742
ENSG00000115415.18	STAT1	0.000270925	0.00273696
ENSG00000115419.12	GLS	0.000624106	0.00539591
ENSG00000115421.12	PAPOLG	0.000541811	0.0048178
ENSG00000115423.18	DNAH6	7.28e-05	0.000946949
ENSG00000115446.11	UNC50	0.00271194	0.0177808
ENSG00000115464.14	USP34	0.00218367	0.0149359
ENSG00000115484.14	CCT4	7.67e-07	2.31e-05
ENSG00000115504.14	EHBP1	0.000238135	0.00246704
ENSG00000115514.11	TXNDC9	0.00161165	0.0116338
ENSG00000115525.17	ST3GAL5	0.0099145	0.0499781
ENSG00000115526.10	CHST10	0.00264745	0.0174343
ENSG00000115540.14	MOB4	0.000343445	0.00332206
ENSG00000115541.10	HSPE1	0.00055922	0.00493381
ENSG00000115568.15	ZNF142	7.88e-05	0.0010065
ENSG00000115590.13	IL1R2	0.000492945	0.00445093
ENSG00000115602.16	IL1RL1	0.00224176	0.0152391
ENSG00000115652.14	UXS1	0.0014439	0.0106742
ENSG00000115661.13	STK16	0.00334463	0.0210401
ENSG00000115677.16	HDLBP	1.43e-07	6.1e-06
ENSG00000115687.13	PASK	3.74e-07	1.3e-05
ENSG00000115694.14	STK25	4.21e-07	1.42e-05
ENSG00000115738.9	ID2	0.00140403	0.0104431
ENSG00000115760.13	BIRC6	0.00766626	0.0407176
ENSG00000115761.15	NOL10	6.71e-05	0.000883471
ENSG00000115808.11	STRN	0.00540346	0.0309574
ENSG00000115816.14	CEBPZ	3.81e-05	0.000558382
ENSG00000115825.9	PRKD3	4.1e-05	0.000593122
ENSG00000115827.13	DCAF17	2.48e-06	5.95e-05
ENSG00000115828.15	QPCT	0.000820069	0.00676278
ENSG00000115840.13	SLC25A12	3.89e-06	8.61e-05
ENSG00000115841.19	RMDN2	0.000876195	0.00712064
ENSG00000115866.10	DARS	0.00216353	0.0148189
ENSG00000115875.18	SRSF7	0.00180309	0.0127552
ENSG00000115904.12	SOS1	0.00119128	0.0091316
ENSG00000115935.17	WIPF1	0.000369236	0.00351936
ENSG00000115942.8	ORC2	5.16e-08	2.74e-06
ENSG00000115944.14	COX7A2L	0.00175675	0.0124742
ENSG00000115946.7	PNO1	0.00142916	0.0105852
ENSG00000115947.13	ORC4	2.65e-05	0.000413158
[truncated: 8,103 more rows]

## Sheet: Supplementary  Table 2
Supplementary Table 2: Identified 145 unique genes discriminating Subclinical from Incipient TB cases
Genename	p-value	q-value
ABLIM2	8.67e-05	0.00109811
AC006994.1	0.000339065	0.00331052
AC007325.4	1.24e-05	0.000222316
AC012360.6	0.00784899	0.041489
AC010761.13	0.00229128	0.0157724
AC015849.16	0.000703397	0.0060211
AC022016.1	1.15e-05	0.000208765
AC256236.1	0.000165625	0.00184828
ACOD1	0.00827725	0.0432453
ADORA3	0.000793722	0.0066555
AKAP6	0.0061287	0.0347138
ALOX15	1.88e-05	0.000312201
ANKHD1-EIF4EBP3	1.63e-05	0.000276999
APOL3	0.00568252	0.0327479
APOL4	1.51e-06	3.97e-05
AQP1	6.79e-06	0.000137331
BCAT1	0.00428062	0.0261304
BCL2L15	0.00122649	0.00949012
BMI1	1.14e-07	5e-06
C20orf197	0.00348603	0.0221541
C6orf214	0.00117095	0.00914518
CACNG6	5.36e-05	0.000735891
CAMK1	0.000265144	0.00271032
CBX6	0.00434141	0.0264222
CCDC6	4.29e-07	1.44e-05
CCR3	3.02e-06	7.01e-05
CDCP1	0.000374242	0.00358587
CEBPE	0.000137111	0.00159004
CHRFAM7A	0.00247959	0.0167984
CICP24	0.00366039	0.0230122
CKB	0.000188143	0.00205188
COX6B2	0.00824484	0.0439328
CTB-186G2.1	0.000133869	0.00155812
CTB-32O4.2	0.000448779	0.00415611
CTC-311G1.2	0.000103877	0.00126335
CTC-352P4.1	0.00106162	0.00843758
CTC-543D15.3	0.00749539	0.040694
CTD-2503O16.3	0.00939816	0.0487811
CTD-2583A14.10	0.0085932	0.0454134
CYP4F12	0.00196459	0.0139189
CYSLTR2	5.91e-06	0.000121717
DBF4B	0.00497818	0.0295078
DHX57	8.87e-05	0.00111917
DIXDC1	1.29e-05	0.000228915
EMC3-AS1	4.34e-07	1.45e-05
EPN2	4.24e-08	2.27e-06
FAHD1	0.00201588	0.0141915
FAM66B	0.00388595	0.0241736
FHL3	0.00656492	0.0366745
HAGLROS	1.42e-05	0.00024786
HHATL	0.000387883	0.0036931
HIST2H3DP1	0.00251201	0.0169796
HLA-DRB3	0.000456	0.0112346
HLA-DRB4	0.000321	0.00978632
HRASLS5	2.42e-05	0.000386093
IL1RL1	0.00242752	0.0165027
IL34	8.55e-05	0.00108474
IPO11	0.00459508	0.027688
KIAA0355	1.93e-07	7.58e-06
KLHDC8A	0.000152698	0.00173251
KRT18P37	0.00243853	0.0165643
KSR1	0.000772246	0.0065065
LGALS12	0.00046432	0.00426742
LINC01996	0.00185558	0.0132928
LYG2	1.38e-05	0.000242606
MARCKSL1	5.3e-06	0.000111529
MARK2P8	0.00230078	0.0158089
METRNL	0.003345	0.0100123
MIR5087	0.00449172	0.0271972
MKRN3	0.00112258	0.0088393
MTND3P21	0.00610864	0.0346349
MYL12AP1	0.00872355	0.0451002
NIP7P2	0.00983802	0.0496826
NPRL3	0.000286687	0.00288376
OLIG1	0.000174483	0.00192727
OLIG2	3.99e-05	0.000579619
OMA1	0.000380484	0.00363473
P2RX6	0.000499847	0.00453174
PCDHGC4	0.00227496	0.0156771
PGAP1	1.72e-06	4.41e-05
PI15	0.000802942	0.00672284
PIK3R6	0.00105699	0.00840996
PLD6	0.00133131	0.0101485
PMP22	0.00046238	0.0042542
POLR2J4	0.0063932	0.0359004
PRB3	0.00368181	0.0231211
PRSS33	7.01e-05	0.000922925
PRSS41	0.000158066	0.00177978
PRSS46	0.00623359	0.0351866
PTGDR2	3.95e-05	0.000574353
PXT1	0.00692067	0.0382129
RAB11B-AS1	0.00565885	0.0326447
RAMP1	0.00111966	0.00881767
RHOBTB3	1.48e-05	0.000257381
RN7SL131P	7.79e-06	0.000152192
RN7SL477P	0.0010665	0.00846978
RNA5SP345	0.00372682	0.0233519
RNU6-103P	0.00299623	0.0196245
RNU6-188P	0.00167009	0.012194
RP1-102H19.7	0.00809498	0.0432974
RP11-14C10.5	0.00497761	0.0295078
RP11-159N11.3	0.00393547	0.0244138
RP11-225N10.1	0.00316184	0.0205034
RP11-239E10.3	0.00845808	0.0448203
RP11-269G24.7	0.00131308	0.010035
RP11-299P2.2	0.00334503	0.0214462
RP11-33N14.5	0.00271798	0.0180979
RP11-341N2.2	0.00113132	0.00888748
RP11-345J4.6	0.000156857	0.00177022
RP11-405F3.2	0.00259025	0.0174282
RP11-526D8.11	7.55e-09	6.27e-07
RP11-690D19.3	1.29e-06	3.5e-05
RP11-800A3.4	0.000157659	0.00177651
RP11-87G24.6	0.000882018	0.00724547
RP11-90L20.2	0.00218653	0.0151869
RP3-462D8.2	0.00122255	0.00946823
RP3-523C21.2	0.00975253	0.0493522
RP4-614C10.2	5.52e-10	9.65e-08
RP4-657D16.6	0.000362246	0.00349679
RP4-680D5.2	0.00373303	0.0233765
RPL34P22	0.000738768	0.00627429
RPS27AP15	1.46e-05	0.000253274
RSU1P1	0.00859237	0.0454134
SEMA7A	0.000208401	0.00223686
SFRP5	0.0031127	0.0202431
SIGLEC8	3.22e-06	7.36e-05
SLC29A1	9.8e-06	0.00018376
SMPD3	8.63e-06	0.000165795
SPATA13-AS1	0.00720581	0.0394537
SRGAP3	0.000380813	0.0036372
ST13P19	7.87e-05	0.00101467
TACR1	0.000110731	0.00133302
TMEM27	0.00271767	0.0180979
TNRC18P3	6.28e-05	0.000840735
TRBV7-3	1.38e-06	3.69e-05
TRGV5	0.00545468	0.0317294
TRIB1	0.00228569	0.0157366
TRIM80P	0.00534823	0.0312423
TTC12	0.000967039	0.00780314
TTC23L	0.000866373	0.00714256
UACA	0.00289227	0.0190663
VCAN-AS1	0.00670893	0.0373193
VSIG4	1.04e-05	0.000193684
WDR78	3.5e-06	7.91e-05
XXyac-YM21GA2.7	0.00536958	0.0313383

## Sheet: Supplementary  Table 3
Supplementary Table 3: A support vector machine (SVM) classifier identified 63 genes.
Gene name	Gene description
ABLIM2	Actin Binding LIM Protein Family Member 2
AC006994.1	Ribosomal protein L6 (RPL6) pseudogene
AC007325.4	Protein DiGeorge Syndrome Critical Region 6 (DGCR6)
AC010761.13	Novel transcript, antisense to SUPT6H
AC022016.1	ScRNA pseudogene
AC256236.1	Human contig sequence
ACAP2-IT1	ACAP2 intronic transcript 1
AKAP6	A-kinase anchoring protein 6
BCL2L15	BCL2 like 15
BMI1	BMI1 proto-oncogene, polycomb ring finger
C20orf197	Chromosome 20 open reading frame 197 (long intergenic non-protein coding RNA 2910)
C6orf214	Long Intergenic Non-Protein Coding RNA 243 (RNA gene)
CHRFAM7A	CHRNA7 (exons 5-10) and FAM7A (exons A-E) fusion
CTB-186G2.1	MAP4K1 Antisense RNA 1 (RNA gene)
CTC-543D15.3	Novel transcript
CTD-2503O16.3	Zinc finger protein pseudogene
CTD-2583A14.10	Novel transcript
DBF4B	DBF4 zinc finger B
EMC3-AS1	EMC3 antisense RNA 1
HAGLROS	HAGLR opposite strand lncRNA
HHATL	Hedgehog acyltransferase like
HLA-DRB3	HLA class II histocompatibility antigen, DR beta 3 chain
KIAA0355	Granule Associated Rac And RHOG Effector 1
KLHDC8A	Kelch domain containing 8A
KRT18P37	Keratin 18 pseudogene 37
KSR1	Kinase suppressor of ras 1
LYG2	Lysozyme g2
METRNL	Meteorin Like, Glial Cell Differentiation Regulator
MIR5087	MicroRNA 5087
MKRN3	Makorin Ring Finger Protein 3
PI15	Peptidase Inhibitor 15
POLR2J4	RNA Polymerase II Subunit J4, Pseudogene
PRB3	Proline Rich Protein BstNI Subfamily 3
RAB11B-AS1	RAB11B Antisense RNA 1
RN7SL131P	RNA, 7SL, Cytoplasmic 131, Pseudogene
RN7SL477P	RNA, 7SL, Cytoplasmic 477, Pseudogene
RNA5SP345	RNA, 5S Ribosomal Pseudogene 345
RP11-159N11.3	Novel transcript
RP11-225N10.1	Novel transcript
RP11-239E10.3	Novel transcript
RP11-269G24.7	Mitochondrially encoded cytochrome c oxidase III (MT-CO3) pseudogene
RP11-33N14.5	Novel transcript, antisense to WSB2
RP11-345J4.6	Coronin, actin binding protein, 1A (CORO1A) pseudogene
RP11-526D8.11	Novel zinc finger protein pseudogene
RP11-690D19.3	Novel transcript, overlapping to DCUN1D5
RP11-87G24.6	Novel transcript
RP11-90L20.2	Novel transcript
RP3-462D8.2	Novel transcript
RP4-614C10.2	Uncharacterized LOC107985911
RP4-680D5.2	Novel transcript
RPL34P22	Ribosomal protein L34 pseudogene 22
RSU1P1	Ras Suppressor Protein 1 Pseudogene 1
SMO	Smoothened, frizzled class receptor
ST13P19	ST13, Hsp70 interacting protein pseudogene 19
TACR1	Tachykinin receptor 1
TMEM27	Collectrin, amino acid transport regulator
TRBV7-3	T cell receptor beta variable 7-3
TRIB1	Tribbles pseudokinase 1
TRIM80P	Tripartite motif containing 80, pseudogene
TTC12	Tetratricopeptide repeat domain 12
TTC23L	Tetratricopeptide repeat domain 23 like
UACA	Uveal Autoantigen With Coiled-Coil Domains And Ankyrin Repeats
VCAN-AS1	VCAN antisense RNA 1

## Sheet: Supplementary  Table 4
Supplementary Table 4: The mean concentration of the 27 cytokine/chemokine markers (pg/mL).
Cytokines/Chemokines	Active TB baseline	Subclinical TB baseline	Subclinical TB follow-up baseline	Incipient TB baseline	Incipient TB follow-up	HH controls baseline
BasicFGF (Mean; pg/mL)	244.643	302.324	289.187	262.327	296.642	251.884
Eotaxin (Mean; pg/mL)	46.6792	49.7617	40.1078	42.3487	56.5067	40.1386
GCSF (Mean; pg/mL)	9300.3	8557.64	9233.95	8194.51	7966.95	8418.29
GMCSF (Mean; pg/mL)	34.5842	29.0317	46.2631	27.6659	33.9083	27.5025
IFNG (Mean; pg/mL)	217.887	227.13	255.162	229.507	242.688	230.13
IL1B (Mean; pg/mL)	1826	889.456	1051.29	869.843	897.019	719.799
IL1RA (Mean; pg/mL)	17886.4	12118.8	14061.3	13528.6	12231.4	11784.4
IL2 (Mean; pg/mL)	85.3725	88.4617	93.7197	74.4582	93.3142	71.7892
IL4 (Mean; pg/mL)	27.4225	30.3525	30.6039	27.5644	30.4342	26.0428
IL5 (Mean; pg/mL)	579.635	540.511	602.949	494.432	557.99	475.139
IL6 (Mean; pg/mL)	7469.67	3023.5	4663.84	2869.31	3172.54	2626.64
IL7 (Mean; pg/mL)	16.5683	15.3533	19.5565	23.0105	18.5083	17.0169
IL8 (Mean; pg/mL)	103810	41330.2	58438.2	37072.7	61589.6	34722.5
IL9 (Mean; pg/mL)	528.159	596.423	593.149	541.258	604.096	591.21
IL10 (Mean; pg/mL)	102.054	31.31	37.7283	27.5274	29.2933	29.3625
IL12p70 (Mean; pg/mL)	18.1383	20.4	21.1111	18.9677	22.5233	17.9536
IL13 (Mean; pg/mL)	2.965	3.025	3.86278	3.87231	4.37417	3.98556
IL15 (Mean; pg/mL)	1162.51	1314.14	1286.64	1118.2	1244.52	1173.28
IL17 (Mean; pg/mL)	68.2058	151.726	111.565	96.5003	109.484	105.374
IP10 (Mean; pg/mL)	1528.93	1257.75	954.719	1292.27	1065.23	977.326
MCP1 (Mean; pg/mL)	3544.29	3234.33	3824.69	3373.37	3753.68	3600.22
MIP1A (Mean; pg/mL)	3046.66	2367.16	2456.26	2150.7	1914.44	1835.66
MIP1B (Mean; pg/mL)	4407.95	3227.58	9712.58	4028.6	2651.16	3152.72
PDGFBB (Mean; pg/mL)	2758.22	1965.23	2754.85	2838.47	2609.44	2067.27
RANTES (Mean; pg/mL)	24363.8	10443	12332.3	16300.7	15421.2	14699.3
TNFA (Mean; pg/mL)	2857.44	2022.19	2189.37	1429.03	2168.07	1420.83
VEGF (Mean; pg/mL)	1063.37	1321.34	1209.67	920.592	1209.65	1212

## Sheet: Supplementary  Table 5
Supplementary Table 5: Gene description and summary of the 11 identified genes.
Gene name	Gene description	Gene Summary	Ensmbl.org: Gene details	Based on gtexportal.org: Highest expression found in
ABLIM2	Actin Binding LIM Protein Family Member 2	May act as scaffold protein. May stimulate ABRA activity and ABRA-dependent SRF transcriptional activity.	This gene has 16 splice variants, 11 are protein coding, highest length is 3725 bp	Skeletal muscle
C20orf197	Chromosome 20 open reading frame 197	Long Intergenic Non-Protein Coding RNA 2910 is an RNA Gene, and is affiliated with the lncRNA class.	This gene has 7 spilce variants, all are no protein coding, LncRNA, highest length is 2722 bp	Prostate, Whole blood
CTC-543D15.3	Novel transcript	Long Intergenic Non-Protein Coding is an RNA Gene, and is affiliated with the lncRNA class.	Only one splice variant, no protein coding, LncRNA, 656 bp	Testis, Brain (Amygdala)
CTD-2503O16.3	Zinc finger protein pseudogene	It is a processed pseudogene.	Only one splice variant, no protein coding, LncRNA, 687 bp	Lung, Skeletal muscle
HLADRB3	HLA class II histocompatibility antigen, DR beta 3 chain	It plays a central role in the immune system by presenting peptides derived from extracellular proteins. Class II molecules are expressed in antigen presenting cells.	Only one splice variant, protein coding, 1839 bp	EBV transformed lymphocytes, Lung and Whole blood
METRNL	Meteorin Like, Glial Cell Differentiation Regulator	It is highly expressed in mucosal tissues, skin and activated macrophages. It participates in the control of inflammatory responses and is a critical regulator of muscle regeneration.	This gene has 5 spilce variants, 4 are protein coding, highest length is 1900 bp	Whole blood, Skin and Esophagus (Mucosa)
RAB11B-AS1	RAB11B Antisense RNA 1	Long non-coding RNAs. RAB11B-AS1 regulates RAB11B expression through antisense pairing. RAB11 participates in a great many life activities, such as endocytic membrane traffic, autophagy, invasion of cells and so on.	This gene has 3 spilce variants, all 3 are no protein coding, LncRNA, highest length is 1020 bp	Brain, Prostate and Liver
RP4-614C10.2	Uncharacterized LOC107985911	Long Intergenic Non-Protein Coding RNA 2802 is an RNA Gene, and is affiliated with the lncRNA class.	This gene has 5 spilce variants, all are no protein coding, proscessed transcript, highest length is 1196 bp	Cells (Cultured fibroblasts), Esophagus and Kidney
RNA5SP345	RNA, 5S Ribosomal Pseudogene 345	It is a Pseudogene.	Only one splice variant, no protein coding, rRNA pseudogene, 108 bp	Vagina, Nerve and Artery (Tibial)
RSU1P1	Ras Suppressor Protein 1 Pseudogene 1	It is a Pseudogene.	Only one splice variant, no protein coding, Unprocessed pseudogene, 441 bp	Testis
UACA	Uveal Autoantigen With Coiled-Coil Domains And Ankyrin Repeats	This gene encodes a protein that contains ankyrin repeats and coiled coil domains and likely plays a role in apoptosis. An important paralog of this gene is ANKRD24.	This gene has 14 spilce variants, 6 are protein coding, highest length is 6904 bp	Nerve, Artery, Skeletal muscle and Lung
